# Supplementary material for: (E)-3,5-Dimethyl-1-p-tolyl-4-(p-tolyl­diazen­yl)-1H-pyrazole
Source: Acta Crystallogr Sect E Struct Rep Online. 2012 Jan 11;68(Pt 2):o353–4. doi: 10.1107/S1600536812000360 (PMC3275036; doi:10.1107/S1600536812000360)
Supplement: Supplementary file 1 [file e-68-0o353-sup1.cif]

##############################################################################
#                                                                            #
# This CIF contains the data in a paper accepted for publication in          #
# Acta Crystallographica Section E. It conforms to the requirements of       #
# Notes for Authors for Acta Crystallographica Section E, and has been       #
# peer reviewed under the auspices of the IUCr Commission on Journals.       #
#                                                                            #
# Full details of the Crystallographic Information File format               #
# are given in the paper "The Crystallographic Information File (CIF):       #
# a New Standard Archive File for Crystallography" by S. R. Hall, F. H.      #
# Allen and I. D. Brown [Acta Cryst. (1991), A47, 655-685].                  #
#                                                                            #
# The current version of the core CIF dictionary is obtainable from          #
# ftp://ftp.iucr.org/pub/cif_core.dic.                                       #
#                                                                            #
# Software is freely available for graphical display of the structure(s)     #
# in this CIF. For information consult the CIF software page                 #
# http://www.iucr.org/resources/cif/software.                                #
#                                                                            #
# This file may be used for bona fide research purposes within the           #
# scientific community so long as proper attribution is given to the journal # 
# article from which it was obtained.                                        #
#                                                                            #
##############################################################################
data_global
_audit_creation_method     'PLATON <TABLE ACC> option'
_journal_date_recd_electronic     2011-11-14
_journal_date_accepted     2012-01-04
_journal_name_full     'Acta Crystallographica, Section E'
_journal_year     2012
_journal_volume     68
_journal_issue      2
_journal_page_first     o353
_journal_page_last     o354
_journal_paper_category     QO
_journal_paper_doi     10.1107/S1600536812000360
_journal_coeditor_code     LX2212
_publ_contact_author_name     'Luis Alvarez-Thon'
_publ_contact_author_address
;
Departamento de Ciencias F\'isicas, Universidad Andr\'es Bello, Rep\'ublica
220, Santiago de Chile, Chile
;
_publ_contact_author_email     'lalvarez@unab.cl'
_publ_contact_author_fax     '56-2-7703345'
_publ_contact_author_phone     '56-2-7703345'
_publ_section_title
;\
(<i>E</i>)-3,5-Dimethyl-1-<i>p</i>-tolyl-4-(<i>p</i>-tolyldiazenyl)-1<i>H</i>-\
pyrazole
;
loop_
    _publ_author_name
    _publ_author_footnote
    _publ_author_address
    'Bustos, Carlos' .
;
Instituto de Ciencias Qu\'imicas
Universidad Austral de Chile
Avda. Los Robles s/n
Campus Isla Teja
Casilla 567
Valdivia, Chile
;
    'Marcia P\'erez-Cerda' .
;
Instituto de Ciencias Qu\'imicas
Universidad Austral de Chile
Avda. Los Robles s/n
Campus Isla Teja
Casilla 567
Valdivia, Chile
;
    'Alvarez-Thon, Luis' .
;
Departamento de Ciencias F\'isicas
Universidad Andres Bello
Avda. Rep\'ublica 220
Santiago de Chile, Chile
;
    'Enrique Barrales-Salcedo' .
;
Instituto de Ciencias Qu\'imicas
Universidad Austral de Chile
Avda. Los Robles s/n
Campus Isla Teja
Casilla 567
Valdivia, Chile
;
    'Garland, Maria Teresa' .
;
Laboratorio de Cristalograf\'ia
Departamento de F\'isica
Facultad de Ciencias F\'isicas y Matem\'aticas
Universidad de Chile
Av. Blanco Encalada 2008, Santiago de Chile, Chile
;
data_I
_chemical_name_systematic
;
(<i>E</i>)-3,5-Dimethyl-1-<i>p</i>-tolyl-4-(<i>p</i>-tolyldiazenyl)-
1<i>H</i>-pyrazole
;
_chemical_name_common     ?
_chemical_formula_moiety     'C19 H20 N4'
_chemical_formula_sum     'C19 H20 N4'
_chemical_formula_structural     ?
_chemical_formula_iupac     'C19 H20 N4'
_chemical_formula_weight     304.39
_chemical_melting_point     ?
_symmetry_cell_setting     monoclinic
_symmetry_space_group_name_H-M     'P 21/c'
_symmetry_space_group_name_Hall     '-P 2ybc'
loop_
    _symmetry_equiv_pos_as_xyz
    'x, y, z'
    '-x, y+1/2, -z+1/2'
    '-x, -y, -z'
    'x, -y-1/2, z-1/2'
_cell_length_a     9.4320(8)
_cell_length_b     19.1552(17)
_cell_length_c     18.4511(16)
_cell_angle_alpha     90.00
_cell_angle_beta     101.9310(10)
_cell_angle_gamma     90.00
_cell_volume     3261.6(5)
_cell_formula_units_Z     8
_cell_measurement_reflns_used     999
_cell_measurement_theta_min     2.13
_cell_measurement_theta_max     26.34
_cell_measurement_temperature     150(2)
_exptl_crystal_description     Block
_exptl_crystal_colour     Yellow
_exptl_crystal_size_max     0.37
_exptl_crystal_size_mid     0.20
_exptl_crystal_size_min     0.15
_exptl_crystal_density_diffrn     1.240
_exptl_crystal_density_meas     ?
_exptl_crystal_density_method     'not measured'
_exptl_crystal_F_000     1296
_exptl_absorpt_coefficient_mu     0.076
_exptl_absorpt_correction_type     none
_exptl_absorpt_process_details     ?
_exptl_absorpt_correction_T_min     ?
_exptl_absorpt_correction_T_max     ?
_exptl_special_details     ?
_diffrn_ambient_temperature     150(2)
_diffrn_radiation_type     MoK\a
_diffrn_radiation_wavelength     0.71073
_diffrn_radiation_source     'fine-focus sealed tube'
_diffrn_radiation_monochromator     graphite
_diffrn_measurement_device_type
                             'Bruker D8 Discover with a SMART CCD area-detector'
_diffrn_measurement_method     '\f and \w'
_diffrn_detector_area_resol_mean     10.0
_diffrn_reflns_number     25935
_diffrn_reflns_av_R_equivalents     0.0438
_diffrn_reflns_av_sigmaI/netI     0.0476
_diffrn_reflns_theta_min     2.13
_diffrn_reflns_theta_max     26.34
_diffrn_reflns_theta_full     26.34
_diffrn_measured_fraction_theta_max     0.999
_diffrn_measured_fraction_theta_full     0.999
_diffrn_reflns_limit_h_min     -11
_diffrn_reflns_limit_h_max     11
_diffrn_reflns_limit_k_min     -23
_diffrn_reflns_limit_k_max     23
_diffrn_reflns_limit_l_min     -23
_diffrn_reflns_limit_l_max     23
_diffrn_standards_number     ?
_diffrn_standards_interval_count     0
_diffrn_standards_interval_time     ?
_diffrn_standards_decay_%     ?
_refine_special_details
;
 Refinement of F^2^ against ALL reflections.  The weighted R-factor wR and
 goodness of fit S are based on F^2^, conventional R-factors R are based
 on F, with F set to zero for negative F^2^. The threshold expression of
 F^2^ > 2sigma(F^2^) is used only for calculating R-factors(gt) etc. and is
 not relevant to the choice of reflections for refinement.  R-factors based
 on F^2^ are statistically about twice as large as those based on F, and R-
 factors based on ALL data will be even larger.
;
_reflns_number_total     6641
_reflns_number_gt     4272
_reflns_threshold_expression     I>2\s(I)
_refine_ls_structure_factor_coef     Fsqd
_refine_ls_matrix_type     full
_refine_ls_R_factor_all     0.0709
_refine_ls_R_factor_gt     0.0456
_refine_ls_wR_factor_gt     0.1102
_refine_ls_wR_factor_ref     0.1212
_refine_ls_goodness_of_fit_ref     0.899
_refine_ls_restrained_S_all     0.899
_refine_ls_number_reflns     6641
_refine_ls_number_parameters     423
_refine_ls_number_restraints     0
_refine_ls_hydrogen_treatment     constr
_refine_ls_weighting_scheme     calc
_refine_ls_weighting_details
         'calc w=1/[\s^2^(Fo^2^)+(0.0649P)^2^+0.0000P] where P=(Fo^2^+2Fc^2^)/3'
_atom_sites_solution_hydrogens     difmap
_atom_sites_solution_primary     direct
_atom_sites_solution_secondary     difmap
_refine_ls_shift/su_max     0.000
_refine_ls_shift/su_mean     0.000
_refine_diff_density_max     0.240
_refine_diff_density_min     -0.259
_refine_ls_extinction_method     none
_refine_ls_extinction_coef     ?
loop_
    _atom_type_symbol
    _atom_type_description
    _atom_type_scat_dispersion_real
    _atom_type_scat_dispersion_imag
    _atom_type_scat_source
    C C 0.0033 0.0016 ' International Tables Vol C Tables 4.2.6.8 and 6.1.1.4'
    H H 0.0000 0.0000 ' International Tables Vol C Tables 4.2.6.8 and 6.1.1.4'
    N N 0.0061 0.0033 ' International Tables Vol C Tables 4.2.6.8 and 6.1.1.4'
_computing_data_collection     'SMART (Bruker, 2001)'
_computing_cell_refinement     'SAINT (Bruker, 2000)'
_computing_data_reduction     'SAINT (Bruker, 2000)'
_computing_structure_solution     'SHELXS97 (Sheldrick, 2008)'
_computing_structure_refinement     'SHELXL97 (Sheldrick, 2008)'
_computing_molecular_graphics     'XP in SHELXTL-PC (Sheldrick, 2008)'
_computing_publication_material
                  'PLATON (Spek, 2009) and Mercury (Macrae <i>et al.</i>, 2006)'
loop_
    _atom_site_type_symbol
    _atom_site_label
    _atom_site_fract_x
    _atom_site_fract_y
    _atom_site_fract_z
    _atom_site_U_iso_or_equiv
    _atom_site_adp_type
    _atom_site_calc_flag
    _atom_site_refinement_flags
    _atom_site_occupancy
    _atom_site_symmetry_multiplicity
    _atom_site_disorder_assembly
    _atom_site_disorder_group
    C C1 0.62673(19) 0.86483(8) 0.38328(9) 0.0404(4) Uani d . 1 2 . .
    H H1A 0.7211 0.8655 0.4176 0.061 Uiso calc R 1 2 . .
    H H1B 0.5578 0.8934 0.4034 0.061 Uiso calc R 1 2 . .
    H H1C 0.6369 0.8837 0.3353 0.061 Uiso calc R 1 1 . .
    C C2 0.57203(17) 0.79090(8) 0.37339(8) 0.0294(4) Uani d . 1 2 . .
    C C3 0.42693(17) 0.77661(8) 0.34211(9) 0.0309(4) Uani d . 1 2 . .
    H H3 0.3614 0.8141 0.3276 0.037 Uiso calc R 1 1 . .
    C C4 0.37747(17) 0.70868(8) 0.33201(9) 0.0302(4) Uani d . 1 2 . .
    H H4 0.2787 0.6998 0.3103 0.036 Uiso calc R 1 1 . .
    C C5 0.47198(16) 0.65319(8) 0.35359(8) 0.0257(4) Uani d . 1 2 . .
    C C6 0.61738(16) 0.66681(8) 0.38429(8) 0.0289(4) Uani d . 1 2 . .
    H H6 0.6832 0.6293 0.3983 0.035 Uiso calc R 1 1 . .
    C C7 0.66515(17) 0.73470(8) 0.39426(8) 0.0297(4) Uani d . 1 2 . .
    H H7 0.7640 0.7434 0.4159 0.036 Uiso calc R 1 1 . .
    C C8 0.20938(17) 0.48098(8) 0.24859(9) 0.0358(4) Uani d . 1 2 . .
    H H8A 0.2579 0.5048 0.2134 0.054 Uiso calc R 1 1 . .
    H H8B 0.1594 0.5155 0.2736 0.054 Uiso calc R 1 1 . .
    H H8C 0.1387 0.4476 0.2219 0.054 Uiso calc R 1 1 . .
    C C9 0.31931(16) 0.44308(8) 0.30478(8) 0.0277(4) Uani d . 1 2 . .
    C C10 0.43929(16) 0.46954(8) 0.35718(8) 0.0275(4) Uani d . 1 2 . .
    C C11 0.50928(17) 0.41225(8) 0.39333(9) 0.0280(4) Uani d . 1 2 . .
    C C12 0.64728(17) 0.40997(8) 0.45042(9) 0.0349(4) Uani d . 1 2 . .
    H H12A 0.6249 0.4062 0.4998 0.052 Uiso calc R 1 1 . .
    H H12B 0.7027 0.4528 0.4475 0.052 Uiso calc R 1 1 . .
    H H12C 0.7046 0.3695 0.4413 0.052 Uiso calc R 1 1 . .
    C C13 0.5456(2) 0.06412(8) 0.41684(10) 0.0429(5) Uani d . 1 2 . .
    H H13A 0.6297 0.0582 0.4576 0.064 Uiso calc R 1 1 . .
    H H13B 0.5658 0.0426 0.3718 0.064 Uiso calc R 1 1 . .
    H H13C 0.4609 0.0416 0.4298 0.064 Uiso calc R 1 1 . .
    C C14 0.51564(17) 0.14079(8) 0.40347(9) 0.0301(4) Uani d . 1 2 . .
    C C15 0.54384(16) 0.18874(8) 0.46061(9) 0.0294(4) Uani d . 1 2 . .
    H H15 0.5840 0.1727 0.5093 0.035 Uiso calc R 1 1 . .
    C C16 0.51557(16) 0.25916(8) 0.44941(8) 0.0285(4) Uani d . 1 2 . .
    H H16 0.5337 0.2907 0.4900 0.034 Uiso calc R 1 1 . .
    C C17 0.46036(15) 0.28334(8) 0.37817(8) 0.0255(4) Uani d . 1 2 . .
    C C18 0.42990(17) 0.23632(8) 0.31976(9) 0.0306(4) Uani d . 1 2 . .
    H H18 0.3910 0.2525 0.2710 0.037 Uiso calc R 1 1 . .
    C C19 0.45630(17) 0.16604(8) 0.33258(9) 0.0335(4) Uani d . 1 2 . .
    H H19 0.4337 0.1342 0.2924 0.040 Uiso calc R 1 1 . .
    C C20 -0.0388(2) 0.93105(8) 0.58778(10) 0.0443(5) Uani d . 1 2 . .
    H H20A -0.1275 0.9382 0.5502 0.066 Uiso calc R 1 1 . .
    H H20B 0.0436 0.9517 0.5707 0.066 Uiso calc R 1 1 . .
    H H20C -0.0492 0.9533 0.6342 0.066 Uiso calc R 1 1 . .
    C C21 -0.01315(18) 0.85406(8) 0.60040(9) 0.0310(4) Uani d . 1 2 . .
    C C22 -0.12431(17) 0.80610(8) 0.58325(9) 0.0313(4) Uani d . 1 2 . .
    H H22 -0.2188 0.8221 0.5613 0.038 Uiso calc R 1 1 . .
    C C23 -0.10280(16) 0.73558(8) 0.59691(9) 0.0293(4) Uani d . 1 2 . .
    H H23 -0.1822 0.7041 0.5860 0.035 Uiso calc R 1 1 . .
    C C24 0.03503(16) 0.71101(8) 0.62659(8) 0.0252(3) Uani d . 1 2 . .
    C C25 0.14958(16) 0.75778(8) 0.64444(8) 0.0293(4) Uani d . 1 2 . .
    H H25 0.2444 0.7414 0.6650 0.035 Uiso calc R 1 1 . .
    C C26 0.12464(17) 0.82825(8) 0.63203(9) 0.0330(4) Uani d . 1 2 . .
    H H26 0.2030 0.8600 0.6453 0.040 Uiso calc R 1 1 . .
    C C27 -0.13084(17) 0.58129(8) 0.54119(9) 0.0320(4) Uani d . 1 2 . .
    H H27A -0.2230 0.5878 0.5570 0.048 Uiso calc R 1 1 . .
    H H27B -0.1322 0.5366 0.5152 0.048 Uiso calc R 1 1 . .
    H H27C -0.1170 0.6194 0.5079 0.048 Uiso calc R 1 1 . .
    C C28 -0.00930(16) 0.58146(8) 0.60756(8) 0.0267(4) Uani d . 1 2 . .
    C C29 0.05751(16) 0.52430(8) 0.64582(8) 0.0271(4) Uani d . 1 2 . .
    C C30 0.17037(16) 0.55115(8) 0.70209(9) 0.0296(4) Uani d . 1 2 . .
    C C31 0.28088(17) 0.51354(9) 0.75777(9) 0.0384(4) Uani d . 1 2 . .
    H H31A 0.3512 0.5471 0.7844 0.058 Uiso calc R 1 1 . .
    H H31B 0.3310 0.4793 0.7325 0.058 Uiso calc R 1 1 . .
    H H31C 0.2331 0.4894 0.7930 0.058 Uiso calc R 1 1 . .
    C C32 -0.09013(19) 0.12593(8) 0.59920(10) 0.0405(4) Uani d . 1 2 . .
    H H32A -0.0023 0.1010 0.5936 0.061 Uiso calc R 1 1 . .
    H H32B -0.1624 0.1233 0.5527 0.061 Uiso calc R 1 1 . .
    H H32C -0.1293 0.1045 0.6391 0.061 Uiso calc R 1 1 . .
    C C33 -0.05381(16) 0.20119(8) 0.61788(9) 0.0295(4) Uani d . 1 2 . .
    C C34 0.02167(16) 0.22054(8) 0.68803(9) 0.0300(4) Uani d . 1 2 . .
    H H34 0.0494 0.1858 0.7250 0.036 Uiso calc R 1 1 . .
    C C35 0.05680(16) 0.28949(8) 0.70455(8) 0.0293(4) Uani d . 1 2 . .
    H H35 0.1087 0.3017 0.7526 0.035 Uiso calc R 1 1 . .
    C C36 0.01679(16) 0.34114(8) 0.65136(8) 0.0260(4) Uani d . 1 2 . .
    C C37 -0.05932(16) 0.32253(8) 0.58129(9) 0.0286(4) Uani d . 1 2 . .
    H H37 -0.0880 0.3575 0.5446 0.034 Uiso calc R 1 1 . .
    C C38 -0.09334(16) 0.25366(8) 0.56474(9) 0.0302(4) Uani d . 1 2 . .
    H H38 -0.1445 0.2415 0.5165 0.036 Uiso calc R 1 1 . .
    N N1 0.41335(14) 0.58491(6) 0.33852(7) 0.0294(3) Uani d . 1 2 . .
    N N2 0.49150(14) 0.53715(7) 0.37309(7) 0.0294(3) Uani d . 1 2 . .
    N N3 0.31487(13) 0.37412(7) 0.30873(7) 0.0302(3) Uani d . 1 2 . .
    N N4 0.43238(13) 0.35578(7) 0.36404(7) 0.0271(3) Uani d . 1 2 . .
    N N5 0.06006(13) 0.63840(7) 0.64137(7) 0.0273(3) Uani d . 1 2 . .
    N N6 0.17222(14) 0.62012(7) 0.69907(7) 0.0310(3) Uani d . 1 2 . .
    N N7 0.01172(13) 0.45662(7) 0.62604(7) 0.0297(3) Uani d . 1 2 . .
    N N8 0.06300(14) 0.41041(6) 0.67314(7) 0.0297(3) Uani d . 1 2 . .
loop_
    _atom_site_aniso_label
    _atom_site_aniso_U_11
    _atom_site_aniso_U_22
    _atom_site_aniso_U_33
    _atom_site_aniso_U_12
    _atom_site_aniso_U_13
    _atom_site_aniso_U_23
    C1 0.0460(11) 0.0336(10) 0.0415(11) -0.0041(8) 0.0091(9) 0.0020(8)
    C2 0.0366(9) 0.0282(9) 0.0253(9) -0.0023(7) 0.0103(7) -0.0010(7)
    C3 0.0339(9) 0.0289(9) 0.0299(9) 0.0062(7) 0.0068(7) 0.0019(7)
    C4 0.0271(8) 0.0341(10) 0.0293(9) 0.0008(7) 0.0053(7) 0.0004(7)
    C5 0.0300(8) 0.0257(9) 0.0221(8) -0.0015(7) 0.0071(7) -0.0002(7)
    C6 0.0296(9) 0.0305(9) 0.0262(9) 0.0022(7) 0.0046(7) 0.0006(7)
    C7 0.0286(8) 0.0323(9) 0.0279(9) -0.0017(7) 0.0051(7) -0.0011(7)
    C8 0.0342(9) 0.0347(10) 0.0359(10) 0.0009(8) 0.0009(8) 0.0022(8)
    C9 0.0283(8) 0.0291(9) 0.0266(9) -0.0001(7) 0.0075(7) 0.0002(7)
    C10 0.0287(8) 0.0275(9) 0.0272(9) -0.0016(7) 0.0081(7) 0.0002(7)
    C11 0.0283(8) 0.0291(9) 0.0268(9) -0.0033(7) 0.0062(7) -0.0013(7)
    C12 0.0321(9) 0.0356(10) 0.0334(10) -0.0063(7) -0.0017(8) 0.0007(8)
    C13 0.0526(12) 0.0315(10) 0.0438(11) 0.0017(9) 0.0084(9) 0.0024(8)
    C14 0.0298(8) 0.0279(9) 0.0337(10) -0.0026(7) 0.0088(7) -0.0003(8)
    C15 0.0289(9) 0.0337(10) 0.0251(9) 0.0002(7) 0.0043(7) 0.0031(7)
    C16 0.0291(8) 0.0314(9) 0.0251(9) -0.0016(7) 0.0059(7) -0.0033(7)
    C17 0.0216(8) 0.0270(9) 0.0284(9) -0.0012(7) 0.0063(7) 0.0005(7)
    C18 0.0334(9) 0.0335(10) 0.0245(9) -0.0035(7) 0.0050(7) 0.0016(7)
    C19 0.0406(10) 0.0310(10) 0.0297(9) -0.0067(8) 0.0088(8) -0.0058(8)
    C20 0.0500(12) 0.0304(10) 0.0517(12) 0.0022(8) 0.0084(10) 0.0011(9)
    C21 0.0407(10) 0.0255(9) 0.0280(9) 0.0004(8) 0.0095(8) -0.0002(7)
    C22 0.0304(9) 0.0302(9) 0.0325(9) 0.0057(7) 0.0049(7) 0.0012(7)
    C23 0.0269(8) 0.0284(9) 0.0326(9) -0.0006(7) 0.0057(7) 0.0009(7)
    C24 0.0287(8) 0.0237(8) 0.0238(8) 0.0018(7) 0.0072(7) 0.0001(7)
    C25 0.0266(8) 0.0317(9) 0.0287(9) -0.0004(7) 0.0038(7) -0.0023(7)
    C26 0.0327(9) 0.0293(9) 0.0376(10) -0.0053(7) 0.0083(8) -0.0024(8)
    C27 0.0327(9) 0.0315(9) 0.0300(9) -0.0036(7) 0.0025(7) -0.0013(7)
    C28 0.0269(8) 0.0265(9) 0.0278(9) -0.0003(7) 0.0077(7) -0.0008(7)
    C29 0.0287(8) 0.0265(9) 0.0269(9) 0.0006(7) 0.0073(7) -0.0003(7)
    C30 0.0307(9) 0.0277(9) 0.0305(9) 0.0032(7) 0.0066(7) -0.0006(7)
    C31 0.0383(10) 0.0376(10) 0.0358(10) 0.0066(8) -0.0003(8) 0.0017(8)
    C32 0.0454(11) 0.0294(10) 0.0439(11) -0.0024(8) 0.0027(9) 0.0003(8)
    C33 0.0266(8) 0.0282(9) 0.0344(10) 0.0009(7) 0.0080(7) 0.0005(7)
    C34 0.0328(9) 0.0282(9) 0.0291(9) 0.0034(7) 0.0068(7) 0.0052(7)
    C35 0.0310(9) 0.0318(9) 0.0249(9) 0.0021(7) 0.0049(7) 0.0012(7)
    C36 0.0231(8) 0.0258(9) 0.0298(9) 0.0006(7) 0.0067(7) -0.0009(7)
    C37 0.0270(8) 0.0294(9) 0.0282(9) 0.0000(7) 0.0029(7) 0.0047(7)
    C38 0.0291(9) 0.0344(10) 0.0258(9) -0.0011(7) 0.0025(7) -0.0006(7)
    N1 0.0297(7) 0.0274(8) 0.0306(8) 0.0009(6) 0.0054(6) -0.0002(6)
    N2 0.0315(7) 0.0290(8) 0.0282(8) -0.0009(6) 0.0071(6) -0.0003(6)
    N3 0.0287(7) 0.0325(8) 0.0277(8) 0.0006(6) 0.0019(6) 0.0021(6)
    N4 0.0240(7) 0.0283(8) 0.0272(7) 0.0000(6) 0.0015(6) 0.0011(6)
    N5 0.0262(7) 0.0268(7) 0.0275(7) 0.0024(6) 0.0021(6) 0.0013(6)
    N6 0.0299(7) 0.0307(8) 0.0297(8) 0.0030(6) 0.0001(6) -0.0009(6)
    N7 0.0305(7) 0.0282(8) 0.0310(8) -0.0003(6) 0.0077(6) 0.0004(6)
    N8 0.0311(7) 0.0257(8) 0.0324(8) 0.0018(6) 0.0067(6) 0.0012(6)
_geom_special_details
;
All esds (except the esd in the dihedral angle between two l.s. planes) are
estimated using the full covariance matrix. The cell esds are taken into
account individually in the estimation of esds in distances, angles and
torsion angles; correlations between esds in cell parameters are only used
when they are defined by crystal symmetry. An approximate (isotropic)
treatment of cell esds is used for estimating esds involving l.s. planes.
;
loop_
    _geom_bond_atom_site_label_1
    _geom_bond_atom_site_label_2
    _geom_bond_site_symmetry_2
    _geom_bond_distance
    _geom_bond_publ_flag
    C1 C2 . 1.505(2) ?
    C1 H1A . 0.9800 ?
    C1 H1B . 0.9800 ?
    C1 H1C . 0.9800 ?
    C2 C7 . 1.392(2) ?
    C2 C3 . 1.398(2) ?
    C3 C4 . 1.382(2) ?
    C3 H3 . 0.9500 ?
    C4 C5 . 1.391(2) ?
    C4 H4 . 0.9500 ?
    C5 C6 . 1.396(2) ?
    C5 N1 . 1.4250(18) ?
    C6 C7 . 1.376(2) ?
    C6 H6 . 0.9500 ?
    C7 H7 . 0.9500 ?
    C8 C9 . 1.494(2) ?
    C8 H8A . 0.9800 ?
    C8 H8B . 0.9800 ?
    C8 H8C . 0.9800 ?
    C9 N3 . 1.3241(19) ?
    C9 C10 . 1.421(2) ?
    C10 C11 . 1.380(2) ?
    C10 N2 . 1.3949(18) ?
    C11 N4 . 1.3513(18) ?
    C11 C12 . 1.496(2) ?
    C12 H12A . 0.9800 ?
    C12 H12B . 0.9800 ?
    C12 H12C . 0.9800 ?
    C13 C14 . 1.506(2) ?
    C13 H13A . 0.9800 ?
    C13 H13B . 0.9800 ?
    C13 H13C . 0.9800 ?
    C14 C15 . 1.382(2) ?
    C14 C19 . 1.398(2) ?
    C15 C16 . 1.382(2) ?
    C15 H15 . 0.9500 ?
    C16 C17 . 1.390(2) ?
    C16 H16 . 0.9500 ?
    C17 C18 . 1.388(2) ?
    C17 N4 . 1.4265(18) ?
    C18 C19 . 1.381(2) ?
    C18 H18 . 0.9500 ?
    C19 H19 . 0.9500 ?
    C20 C21 . 1.505(2) ?
    C20 H20A . 0.9800 ?
    C20 H20B . 0.9800 ?
    C20 H20C . 0.9800 ?
    C21 C22 . 1.381(2) ?
    C21 C26 . 1.400(2) ?
    C22 C23 . 1.381(2) ?
    C22 H22 . 0.9500 ?
    C23 C24 . 1.385(2) ?
    C23 H23 . 0.9500 ?
    C24 C25 . 1.390(2) ?
    C24 N5 . 1.4277(18) ?
    C25 C26 . 1.381(2) ?
    C25 H25 . 0.9500 ?
    C26 H26 . 0.9500 ?
    C27 C28 . 1.494(2) ?
    C27 H27A . 0.9800 ?
    C27 H27B . 0.9800 ?
    C27 H27C . 0.9800 ?
    C28 N5 . 1.3557(18) ?
    C28 C29 . 1.382(2) ?
    C29 N7 . 1.3912(18) ?
    C29 C30 . 1.421(2) ?
    C30 N6 . 1.3226(19) ?
    C30 C31 . 1.489(2) ?
    C31 H31A . 0.9800 ?
    C31 H31B . 0.9800 ?
    C31 H31C . 0.9800 ?
    C32 C33 . 1.505(2) ?
    C32 H32A . 0.9800 ?
    C32 H32B . 0.9800 ?
    C32 H32C . 0.9800 ?
    C33 C34 . 1.392(2) ?
    C33 C38 . 1.400(2) ?
    C34 C35 . 1.380(2) ?
    C34 H34 . 0.9500 ?
    C35 C36 . 1.390(2) ?
    C35 H35 . 0.9500 ?
    C36 C37 . 1.389(2) ?
    C36 N8 . 1.4281(18) ?
    C37 C38 . 1.377(2) ?
    C37 H37 . 0.9500 ?
    C38 H38 . 0.9500 ?
    N1 N2 . 1.2620(16) ?
    N3 N4 . 1.3877(16) ?
    N5 N6 . 1.3818(16) ?
    N7 N8 . 1.2646(17) ?
loop_
    _geom_angle_atom_site_label_1
    _geom_angle_atom_site_label_2
    _geom_angle_atom_site_label_3
    _geom_angle_site_symmetry_1
    _geom_angle_site_symmetry_3
    _geom_angle
    _geom_angle_publ_flag
    C2 C1 H1A . . 109.5 ?
    C2 C1 H1B . . 109.5 ?
    H1A C1 H1B . . 109.5 ?
    C2 C1 H1C . . 109.5 ?
    H1A C1 H1C . . 109.5 ?
    H1B C1 H1C . . 109.5 ?
    C7 C2 C3 . . 118.06(14) ?
    C7 C2 C1 . . 120.87(15) ?
    C3 C2 C1 . . 121.06(15) ?
    C4 C3 C2 . . 120.96(15) ?
    C4 C3 H3 . . 119.5 ?
    C2 C3 H3 . . 119.5 ?
    C3 C4 C5 . . 120.15(15) ?
    C3 C4 H4 . . 119.9 ?
    C5 C4 H4 . . 119.9 ?
    C4 C5 C6 . . 119.40(14) ?
    C4 C5 N1 . . 116.46(13) ?
    C6 C5 N1 . . 124.04(14) ?
    C7 C6 C5 . . 119.86(15) ?
    C7 C6 H6 . . 120.1 ?
    C5 C6 H6 . . 120.1 ?
    C6 C7 C2 . . 121.55(15) ?
    C6 C7 H7 . . 119.2 ?
    C2 C7 H7 . . 119.2 ?
    C9 C8 H8A . . 109.5 ?
    C9 C8 H8B . . 109.5 ?
    H8A C8 H8B . . 109.5 ?
    C9 C8 H8C . . 109.5 ?
    H8A C8 H8C . . 109.5 ?
    H8B C8 H8C . . 109.5 ?
    N3 C9 C10 . . 110.37(14) ?
    N3 C9 C8 . . 119.84(14) ?
    C10 C9 C8 . . 129.75(14) ?
    C11 C10 N2 . . 121.59(14) ?
    C11 C10 C9 . . 106.22(13) ?
    N2 C10 C9 . . 132.15(14) ?
    N4 C11 C10 . . 106.25(14) ?
    N4 C11 C12 . . 125.10(14) ?
    C10 C11 C12 . . 128.56(14) ?
    C11 C12 H12A . . 109.5 ?
    C11 C12 H12B . . 109.5 ?
    H12A C12 H12B . . 109.5 ?
    C11 C12 H12C . . 109.5 ?
    H12A C12 H12C . . 109.5 ?
    H12B C12 H12C . . 109.5 ?
    C14 C13 H13A . . 109.5 ?
    C14 C13 H13B . . 109.5 ?
    H13A C13 H13B . . 109.5 ?
    C14 C13 H13C . . 109.5 ?
    H13A C13 H13C . . 109.5 ?
    H13B C13 H13C . . 109.5 ?
    C15 C14 C19 . . 117.42(15) ?
    C15 C14 C13 . . 121.53(15) ?
    C19 C14 C13 . . 121.04(15) ?
    C14 C15 C16 . . 122.26(15) ?
    C14 C15 H15 . . 118.9 ?
    C16 C15 H15 . . 118.9 ?
    C15 C16 C17 . . 119.32(14) ?
    C15 C16 H16 . . 120.3 ?
    C17 C16 H16 . . 120.3 ?
    C18 C17 C16 . . 119.68(14) ?
    C18 C17 N4 . . 119.24(14) ?
    C16 C17 N4 . . 121.08(14) ?
    C19 C18 C17 . . 119.90(15) ?
    C19 C18 H18 . . 120.0 ?
    C17 C18 H18 . . 120.0 ?
    C18 C19 C14 . . 121.37(15) ?
    C18 C19 H19 . . 119.3 ?
    C14 C19 H19 . . 119.3 ?
    C21 C20 H20A . . 109.5 ?
    C21 C20 H20B . . 109.5 ?
    H20A C20 H20B . . 109.5 ?
    C21 C20 H20C . . 109.5 ?
    H20A C20 H20C . . 109.5 ?
    H20B C20 H20C . . 109.5 ?
    C22 C21 C26 . . 117.12(14) ?
    C22 C21 C20 . . 121.78(15) ?
    C26 C21 C20 . . 121.08(15) ?
    C21 C22 C23 . . 122.21(15) ?
    C21 C22 H22 . . 118.9 ?
    C23 C22 H22 . . 118.9 ?
    C22 C23 C24 . . 119.67(15) ?
    C22 C23 H23 . . 120.2 ?
    C24 C23 H23 . . 120.2 ?
    C23 C24 C25 . . 119.68(14) ?
    C23 C24 N5 . . 120.75(13) ?
    C25 C24 N5 . . 119.54(13) ?
    C26 C25 C24 . . 119.55(15) ?
    C26 C25 H25 . . 120.2 ?
    C24 C25 H25 . . 120.2 ?
    C25 C26 C21 . . 121.73(15) ?
    C25 C26 H26 . . 119.1 ?
    C21 C26 H26 . . 119.1 ?
    C28 C27 H27A . . 109.5 ?
    C28 C27 H27B . . 109.5 ?
    H27A C27 H27B . . 109.5 ?
    C28 C27 H27C . . 109.5 ?
    H27A C27 H27C . . 109.5 ?
    H27B C27 H27C . . 109.5 ?
    N5 C28 C29 . . 106.05(14) ?
    N5 C28 C27 . . 126.45(14) ?
    C29 C28 C27 . . 127.48(14) ?
    C28 C29 N7 . . 121.34(14) ?
    C28 C29 C30 . . 106.27(13) ?
    N7 C29 C30 . . 132.38(14) ?
    N6 C30 C29 . . 110.19(14) ?
    N6 C30 C31 . . 119.92(14) ?
    C29 C30 C31 . . 129.85(15) ?
    C30 C31 H31A . . 109.5 ?
    C30 C31 H31B . . 109.5 ?
    H31A C31 H31B . . 109.5 ?
    C30 C31 H31C . . 109.5 ?
    H31A C31 H31C . . 109.5 ?
    H31B C31 H31C . . 109.5 ?
    C33 C32 H32A . . 109.5 ?
    C33 C32 H32B . . 109.5 ?
    H32A C32 H32B . . 109.5 ?
    C33 C32 H32C . . 109.5 ?
    H32A C32 H32C . . 109.5 ?
    H32B C32 H32C . . 109.5 ?
    C34 C33 C38 . . 118.10(14) ?
    C34 C33 C32 . . 121.09(14) ?
    C38 C33 C32 . . 120.81(15) ?
    C35 C34 C33 . . 120.89(15) ?
    C35 C34 H34 . . 119.6 ?
    C33 C34 H34 . . 119.6 ?
    C34 C35 C36 . . 120.50(15) ?
    C34 C35 H35 . . 119.8 ?
    C36 C35 H35 . . 119.8 ?
    C37 C36 C35 . . 119.15(14) ?
    C37 C36 N8 . . 124.70(14) ?
    C35 C36 N8 . . 116.12(14) ?
    C38 C37 C36 . . 120.27(15) ?
    C38 C37 H37 . . 119.9 ?
    C36 C37 H37 . . 119.9 ?
    C37 C38 C33 . . 121.10(15) ?
    C37 C38 H38 . . 119.5 ?
    C33 C38 H38 . . 119.5 ?
    N2 N1 C5 . . 113.85(13) ?
    N1 N2 C10 . . 115.00(13) ?
    C9 N3 N4 . . 105.28(12) ?
    C11 N4 N3 . . 111.87(12) ?
    C11 N4 C17 . . 129.93(13) ?
    N3 N4 C17 . . 118.04(12) ?
    C28 N5 N6 . . 111.74(12) ?
    C28 N5 C24 . . 130.61(13) ?
    N6 N5 C24 . . 117.65(12) ?
    C30 N6 N5 . . 105.72(12) ?
    N8 N7 C29 . . 114.72(13) ?
    N7 N8 C36 . . 113.94(13) ?
loop_
    _geom_torsion_atom_site_label_1
    _geom_torsion_atom_site_label_2
    _geom_torsion_atom_site_label_3
    _geom_torsion_atom_site_label_4
    _geom_torsion_site_symmetry_1
    _geom_torsion_site_symmetry_2
    _geom_torsion_site_symmetry_3
    _geom_torsion_site_symmetry_4
    _geom_torsion
    _geom_torsion_publ_flag
    C7 C2 C3 C4 . . . . -0.2(2) ?
    C1 C2 C3 C4 . . . . 178.96(14) ?
    C2 C3 C4 C5 . . . . 0.5(2) ?
    C3 C4 C5 C6 . . . . -1.1(2) ?
    C3 C4 C5 N1 . . . . -177.62(13) ?
    C4 C5 C6 C7 . . . . 1.3(2) ?
    N1 C5 C6 C7 . . . . 177.54(13) ?
    C5 C6 C7 C2 . . . . -0.9(2) ?
    C3 C2 C7 C6 . . . . 0.4(2) ?
    C1 C2 C7 C6 . . . . -178.76(14) ?
    N3 C9 C10 C11 . . . . 0.47(17) ?
    C8 C9 C10 C11 . . . . -177.43(15) ?
    N3 C9 C10 N2 . . . . 178.31(15) ?
    C8 C9 C10 N2 . . . . 0.4(3) ?
    N2 C10 C11 N4 . . . . -178.96(13) ?
    C9 C10 C11 N4 . . . . -0.84(17) ?
    N2 C10 C11 C12 . . . . -2.3(3) ?
    C9 C10 C11 C12 . . . . 175.78(15) ?
    C19 C14 C15 C16 . . . . -0.1(2) ?
    C13 C14 C15 C16 . . . . -179.32(14) ?
    C14 C15 C16 C17 . . . . -1.7(2) ?
    C15 C16 C17 C18 . . . . 2.1(2) ?
    C15 C16 C17 N4 . . . . -178.76(13) ?
    C16 C17 C18 C19 . . . . -0.8(2) ?
    N4 C17 C18 C19 . . . . -179.95(13) ?
    C17 C18 C19 C14 . . . . -1.0(2) ?
    C15 C14 C19 C18 . . . . 1.4(2) ?
    C13 C14 C19 C18 . . . . -179.32(15) ?
    C26 C21 C22 C23 . . . . 0.5(2) ?
    C20 C21 C22 C23 . . . . -177.80(15) ?
    C21 C22 C23 C24 . . . . -2.1(2) ?
    C22 C23 C24 C25 . . . . 2.0(2) ?
    C22 C23 C24 N5 . . . . 179.86(13) ?
    C23 C24 C25 C26 . . . . -0.3(2) ?
    N5 C24 C25 C26 . . . . -178.23(13) ?
    C24 C25 C26 C21 . . . . -1.3(2) ?
    C22 C21 C26 C25 . . . . 1.2(2) ?
    C20 C21 C26 C25 . . . . 179.52(15) ?
    N5 C28 C29 N7 . . . . 179.31(12) ?
    C27 C28 C29 N7 . . . . -2.1(2) ?
    N5 C28 C29 C30 . . . . -1.24(17) ?
    C27 C28 C29 C30 . . . . 177.37(15) ?
    C28 C29 C30 N6 . . . . 0.46(18) ?
    N7 C29 C30 N6 . . . . 179.83(15) ?
    C28 C29 C30 C31 . . . . -177.31(16) ?
    N7 C29 C30 C31 . . . . 2.1(3) ?
    C38 C33 C34 C35 . . . . -0.2(2) ?
    C32 C33 C34 C35 . . . . 178.94(14) ?
    C33 C34 C35 C36 . . . . 0.3(2) ?
    C34 C35 C36 C37 . . . . 0.1(2) ?
    C34 C35 C36 N8 . . . . -177.74(13) ?
    C35 C36 C37 C38 . . . . -0.6(2) ?
    N8 C36 C37 C38 . . . . 177.05(14) ?
    C36 C37 C38 C33 . . . . 0.7(2) ?
    C34 C33 C38 C37 . . . . -0.3(2) ?
    C32 C33 C38 C37 . . . . -179.43(14) ?
    C4 C5 N1 N2 . . . . -165.00(13) ?
    C6 C5 N1 N2 . . . . 18.6(2) ?
    C5 N1 N2 C10 . . . . -177.65(12) ?
    C11 C10 N2 N1 . . . . -176.78(14) ?
    C9 C10 N2 N1 . . . . 5.6(2) ?
    C10 C9 N3 N4 . . . . 0.10(16) ?
    C8 C9 N3 N4 . . . . 178.24(13) ?
    C10 C11 N4 N3 . . . . 0.96(17) ?
    C12 C11 N4 N3 . . . . -175.82(14) ?
    C10 C11 N4 C17 . . . . 176.29(13) ?
    C12 C11 N4 C17 . . . . -0.5(3) ?
    C9 N3 N4 C11 . . . . -0.66(16) ?
    C9 N3 N4 C17 . . . . -176.61(12) ?
    C18 C17 N4 C11 . . . . -141.55(16) ?
    C16 C17 N4 C11 . . . . 39.3(2) ?
    C18 C17 N4 N3 . . . . 33.53(19) ?
    C16 C17 N4 N3 . . . . -145.59(14) ?
    C29 C28 N5 N6 . . . . 1.63(17) ?
    C27 C28 N5 N6 . . . . -176.99(14) ?
    C29 C28 N5 C24 . . . . -178.40(13) ?
    C27 C28 N5 C24 . . . . 3.0(3) ?
    C23 C24 N5 C28 . . . . 29.9(2) ?
    C25 C24 N5 C28 . . . . -152.21(15) ?
    C23 C24 N5 N6 . . . . -150.15(14) ?
    C25 C24 N5 N6 . . . . 27.76(19) ?
    C29 C30 N6 N5 . . . . 0.50(16) ?
    C31 C30 N6 N5 . . . . 178.53(13) ?
    C28 N5 N6 C30 . . . . -1.35(16) ?
    C24 N5 N6 C30 . . . . 178.68(12) ?
    C28 C29 N7 N8 . . . . -167.46(14) ?
    C30 C29 N7 N8 . . . . 13.3(2) ?
    C29 N7 N8 C36 . . . . -178.99(12) ?
    C37 C36 N8 N7 . . . . 9.3(2) ?
    C35 C36 N8 N7 . . . . -172.99(13) ?
loop_
    _geom_hbond_atom_site_label_D
    _geom_hbond_atom_site_label_H
    _geom_hbond_atom_site_label_A
    _geom_hbond_site_symmetry_A
    _geom_hbond_distance_DH
    _geom_hbond_distance_HA
    _geom_hbond_distance_DA
    _geom_hbond_angle_DHA
    C7 H7 Cg1 3_666 0.95 2.76 3.4847(18) 133
    C27 H27A Cg2 3_566 0.98 2.72 3.6322(18) 156
_iucr_refine_instructions_details
;
TITL M01 IN P2(1)/C
CELL  0.71073  9.43200 19.15520 18.45110 90.00000 101.93100 90.00000
ZERR 8  0.00080  0.00170  0.00160  0.00000  0.00100  0.00000
LATT 1
SYMM -X, Y+ 0.50000, -Z+ 0.50000
SFAC C H N
UNIT 152 160 32
TEMP -123
L.S. 14
ACTA
BOND $H
CONF
BOND
MPLA 7 C1 C2 C3 C4 C5 C6 C7
MPLA 4 C10 C11 N4 N3
MPLA 7 C13 C14 C15 C16 C17 C18 C19
MPLA 7 C20 C21 C22 C23 C24 C25 C26
MPLA 4 N5 N6 C30 C29 C28
MPLA 7 C32 C33 C34 C35 C36 C37 C38
FMAP 2
PLAN 10
WGHT    0.064900
FVAR       0.07137
MOLE 1
MOLE 2
MOLE 1
MOLE 2
C1    1    0.626727    0.864827    0.383277    11.00000    0.04602    0.03361 =
         0.04149    0.00197    0.00907   -0.00406
AFIX 137
H1A   2    0.721126    0.865492    0.417572    11.00000   -1.50000
H1B   2    0.557775    0.893380    0.403432    11.00000   -1.50000
H1C   2    0.636886    0.883738    0.335261    11.00000   -1.50000
AFIX   0
C2    1    0.572033    0.790898    0.373392    11.00000    0.03656    0.02820 =
         0.02530   -0.00096    0.01033   -0.00231
C3    1    0.426926    0.776607    0.342106    11.00000    0.03390    0.02889 =
         0.02986    0.00187    0.00677    0.00620
AFIX  43
H3    2    0.361376    0.814141    0.327579    11.00000   -1.20000
AFIX   0
C4    1    0.377475    0.708680    0.332008    11.00000    0.02712    0.03409 =
         0.02925    0.00038    0.00533    0.00084
AFIX  43
H4    2    0.278725    0.699843    0.310282    11.00000   -1.20000
AFIX   0
C5    1    0.471979    0.653195    0.353589    11.00000    0.03002    0.02571 =
         0.02207   -0.00021    0.00706   -0.00148
C6    1    0.617379    0.666808    0.384294    11.00000    0.02955    0.03052 =
         0.02620    0.00063    0.00464    0.00219
AFIX  43
H6    2    0.683212    0.629286    0.398280    11.00000   -1.20000
AFIX   0
C7    1    0.665154    0.734695    0.394260    11.00000    0.02857    0.03234 =
         0.02791   -0.00107    0.00511   -0.00173
AFIX  43
H7    2    0.763995    0.743423    0.415888    11.00000   -1.20000
AFIX   0
C8    1    0.209382    0.480977    0.248586    11.00000    0.03420    0.03467 =
         0.03589    0.00215    0.00088    0.00085
AFIX 137
H8A   2    0.257878    0.504774    0.213432    11.00000   -1.50000
H8B   2    0.159423    0.515458    0.273561    11.00000   -1.50000
H8C   2    0.138741    0.447557    0.221912    11.00000   -1.50000
AFIX   0
C9    1    0.319311    0.443080    0.304775    11.00000    0.02830    0.02910 =
         0.02659    0.00025    0.00755   -0.00010
C10   1    0.439290    0.469544    0.357175    11.00000    0.02873    0.02752 =
         0.02722    0.00024    0.00813   -0.00158
C11   1    0.509282    0.412250    0.393330    11.00000    0.02829    0.02913 =
         0.02679   -0.00134    0.00624   -0.00332
C12   1    0.647277    0.409967    0.450422    11.00000    0.03213    0.03556 =
         0.03343    0.00068   -0.00169   -0.00631
AFIX 137
H12A  2    0.624851    0.406183    0.499819    11.00000   -1.50000
H12B  2    0.702736    0.452769    0.447499    11.00000   -1.50000
H12C  2    0.704626    0.369453    0.441341    11.00000   -1.50000
AFIX   0
C13   1    0.545630    0.064117    0.416836    11.00000    0.05263    0.03148 =
         0.04381    0.00240    0.00840    0.00169
AFIX 137
H13A  2    0.629732    0.058189    0.457565    11.00000   -1.50000
H13B  2    0.565757    0.042635    0.371822    11.00000   -1.50000
H13C  2    0.460907    0.041644    0.429819    11.00000   -1.50000
AFIX   0
C14   1    0.515645    0.140793    0.403468    11.00000    0.02978    0.02787 =
         0.03372   -0.00030    0.00881   -0.00260
C15   1    0.543844    0.188737    0.460612    11.00000    0.02890    0.03366 =
         0.02513    0.00315    0.00429    0.00023
AFIX  43
H15   2    0.584038    0.172747    0.509259    11.00000   -1.20000
AFIX   0
C16   1    0.515574    0.259155    0.449415    11.00000    0.02910    0.03141 =
         0.02511   -0.00325    0.00592   -0.00164
AFIX  43
H16   2    0.533709    0.290699    0.490013    11.00000   -1.20000
AFIX   0
C17   1    0.460357    0.283337    0.378170    11.00000    0.02159    0.02703 =
         0.02836    0.00052    0.00630   -0.00125
C18   1    0.429902    0.236320    0.319756    11.00000    0.03337    0.03353 =
         0.02451    0.00164    0.00504   -0.00353
AFIX  43
H18   2    0.390956    0.252483    0.271031    11.00000   -1.20000
AFIX   0
C19   1    0.456299    0.166036    0.332579    11.00000    0.04065    0.03096 =
         0.02971   -0.00580    0.00885   -0.00667
AFIX  43
H19   2    0.433670    0.134159    0.292402    11.00000   -1.20000
AFIX   0
C20   1   -0.038777    0.931047    0.587778    11.00000    0.04996    0.03041 =
         0.05171    0.00111    0.00842    0.00220
AFIX 137
H20A  2   -0.127461    0.938220    0.550153    11.00000   -1.50000
H20B  2    0.043596    0.951739    0.570750    11.00000   -1.50000
H20C  2   -0.049160    0.953322    0.634213    11.00000   -1.50000
AFIX   0
C21   1   -0.013146    0.854064    0.600396    11.00000    0.04065    0.02546 =
         0.02798   -0.00017    0.00945    0.00037
C22   1   -0.124313    0.806095    0.583255    11.00000    0.03036    0.03020 =
         0.03253    0.00125    0.00485    0.00566
AFIX  43
H22   2   -0.218759    0.822128    0.561332    11.00000   -1.20000
AFIX   0
C23   1   -0.102803    0.735577    0.596914    11.00000    0.02689    0.02836 =
         0.03258    0.00095    0.00567   -0.00058
AFIX  43
H23   2   -0.182184    0.704093    0.586000    11.00000   -1.20000
AFIX   0
C24   1    0.035029    0.711011    0.626589    11.00000    0.02872    0.02374 =
         0.02375    0.00008    0.00719    0.00180
C25   1    0.149584    0.757780    0.644443    11.00000    0.02665    0.03173 =
         0.02867   -0.00231    0.00378   -0.00039
AFIX  43
H25   2    0.244414    0.741390    0.665047    11.00000   -1.20000
AFIX   0
C26   1    0.124635    0.828253    0.632028    11.00000    0.03271    0.02926 =
         0.03760   -0.00242    0.00831   -0.00534
AFIX  43
H26   2    0.203017    0.860043    0.645301    11.00000   -1.20000
AFIX   0
C27   1   -0.130836    0.581292    0.541187    11.00000    0.03271    0.03145 =
         0.03000   -0.00130    0.00249   -0.00361
AFIX 137
H27A  2   -0.222983    0.587778    0.556977    11.00000   -1.50000
H27B  2   -0.132224    0.536606    0.515186    11.00000   -1.50000
H27C  2   -0.117001    0.619385    0.507875    11.00000   -1.50000
AFIX   0
C28   1   -0.009299    0.581456    0.607556    11.00000    0.02689    0.02648 =
         0.02776   -0.00082    0.00769   -0.00032
C29   1    0.057512    0.524304    0.645820    11.00000    0.02873    0.02647 =
         0.02689   -0.00028    0.00729    0.00064
C30   1    0.170373    0.551149    0.702093    11.00000    0.03066    0.02774 =
         0.03047   -0.00063    0.00664    0.00319
C31   1    0.280879    0.513544    0.757768    11.00000    0.03834    0.03760 =
         0.03583    0.00174   -0.00026    0.00659
AFIX 137
H31A  2    0.351245    0.547110    0.784393    11.00000   -1.50000
H31B  2    0.331018    0.479347    0.732542    11.00000   -1.50000
H31C  2    0.233095    0.489430    0.793006    11.00000   -1.50000
AFIX   0
C32   1   -0.090129    0.125935    0.599197    11.00000    0.04544    0.02939 =
         0.04392    0.00030    0.00274   -0.00241
AFIX 137
H32A  2   -0.002295    0.101017    0.593580    11.00000   -1.50000
H32B  2   -0.162426    0.123333    0.552746    11.00000   -1.50000
H32C  2   -0.129316    0.104456    0.639097    11.00000   -1.50000
AFIX   0
C33   1   -0.053807    0.201186    0.617884    11.00000    0.02662    0.02823 =
         0.03442    0.00053    0.00799    0.00088
C34   1    0.021666    0.220538    0.688031    11.00000    0.03276    0.02821 =
         0.02906    0.00521    0.00676    0.00340
AFIX  43
H34   2    0.049358    0.185824    0.725021    11.00000   -1.20000
AFIX   0
C35   1    0.056798    0.289490    0.704552    11.00000    0.03100    0.03178 =
         0.02486    0.00119    0.00488    0.00209
AFIX  43
H35   2    0.108715    0.301727    0.752646    11.00000   -1.20000
AFIX   0
C36   1    0.016792    0.341144    0.651360    11.00000    0.02305    0.02585 =
         0.02977   -0.00090    0.00674    0.00058
C37   1   -0.059324    0.322534    0.581289    11.00000    0.02703    0.02943 =
         0.02818    0.00466    0.00294   -0.00002
AFIX  43
H37   2   -0.088024    0.357467    0.544645    11.00000   -1.20000
AFIX   0
C38   1   -0.093336    0.253657    0.564739    11.00000    0.02907    0.03441 =
         0.02582   -0.00061    0.00246   -0.00113
AFIX  43
H38   2   -0.144475    0.241550    0.516453    11.00000   -1.20000
AFIX   0
N1    3    0.413353    0.584907    0.338524    11.00000    0.02975    0.02738 =
         0.03063   -0.00019    0.00543    0.00086
N2    3    0.491498    0.537147    0.373092    11.00000    0.03154    0.02896 =
         0.02822   -0.00034    0.00712   -0.00085
N3    3    0.314873    0.374118    0.308731    11.00000    0.02874    0.03245 =
         0.02768    0.00205    0.00191    0.00057
N4    3    0.432382    0.355782    0.364042    11.00000    0.02403    0.02835 =
         0.02723    0.00112    0.00149    0.00000
N5    3    0.060055    0.638397    0.641369    11.00000    0.02617    0.02678 =
         0.02754    0.00130    0.00210    0.00238
N6    3    0.172218    0.620120    0.699065    11.00000    0.02987    0.03074 =
         0.02971   -0.00092    0.00007    0.00298
N7    3    0.011720    0.456623    0.626041    11.00000    0.03051    0.02820 =
         0.03097    0.00043    0.00774   -0.00029
N8    3    0.063005    0.410408    0.673143    11.00000    0.03107    0.02574 =
         0.03236    0.00116    0.00667    0.00180
HKLF 4
REM  M01 IN P2(1)/C
REM R1 =  0.0456 for   4272 Fo > 4sig(Fo)  and  0.0709 for all   6641 data
REM    423 parameters refined using      0 restraints
END
WGHT      0.0649      0.0000
REM Highest difference peak  0.240,  deepest hole -0.259,  1-sigma level  0.049
Q1    1   0.7147  0.8695  0.3645  11.00000  0.05    0.24
Q2    1   0.5706  0.9060  0.3540  11.00000  0.05    0.23
Q3    1   0.4542  0.4964  0.3624  11.00000  0.05    0.22
Q4    1   0.3765  0.4676  0.3357  11.00000  0.05    0.22
Q5    1   0.6289  0.7646  0.3800  11.00000  0.05    0.21
Q6    1   0.6519  0.8826  0.4363  11.00000  0.05    0.21
Q7    1   0.1128  0.5335  0.6609  11.00000  0.05    0.21
Q8    1   0.0966  0.7287  0.6149  11.00000  0.05    0.21
Q9    1   0.2191  0.5236  0.7215  11.00000  0.05    0.20
Q10   1   0.3139  0.5771  0.3025  11.00000  0.05    0.20
;
