# Supplementary material for: (E)-3,5-Dimethyl-1-p-tolyl-4-(p-tolyl­diazen­yl)-1H-pyrazole
Source: Acta Crystallogr Sect E Struct Rep Online. 2012 Jan 11;68(Pt 2):o353–4. doi: 10.1107/S1600536812000360 (PMC3275036; doi:10.1107/S1600536812000360)
Supplement: Supplementary file 2 [file e-68-0o353-Isup2.hkl]

# 
# h,k,l, Fc-squared, Fo-squared, sigma(Fo-squared) and status flag 
# 
data_I
_shelx_title ' m01 in P2(1)/c' 
_shelx_refln_list_code          4 
_shelx_F_calc_maximum      653.10 
_exptl_crystal_F_000      1296.00 
_reflns_d_resolution_high  0.8008 
 
loop_ 
 _symmetry_equiv_pos_as_xyz 
 'x, y, z' 
 '-x, y+1/2, -z+1/2' 
 '-x, -y, -z' 
 'x, -y-1/2, z-1/2' 
 
_cell_length_a     9.4320 
_cell_length_b    19.1552 
_cell_length_c    18.4511 
_cell_angle_alpha  90.000 
_cell_angle_beta  101.931 
_cell_angle_gamma  90.000 
 
_shelx_F_squared_multiplier     1.000 
 
loop_ 
 _refln_index_h 
 _refln_index_k 
 _refln_index_l 
 _refln_F_squared_calc 
 _refln_F_squared_meas 
 _refln_F_squared_sigma 
 _refln_observed_status 
   1   0   0      122.67      206.09     11.78 o 
   2   0   0   132915.25   131760.80   1106.39 o 
   3   0   0        1.65        0.23      2.68 o 
   4   0   0      153.93      175.38     10.16 o 
   5   0   0       94.63       93.15      9.33 o 
   6   0   0      362.50      307.24     22.27 o 
   7   0   0      100.22       95.51     16.92 o 
   8   0   0      424.70      456.77     38.79 o 
   9   0   0        8.39        2.21     10.79 o 
  10   0   0      128.48      112.14     27.65 o 
  11   0   0       20.09       19.23     16.33 o 
   1   1   0       73.33       75.14      3.98 o 
   2   1   0     7205.46     7722.21     74.67 o 
   3   1   0       43.05       41.01      3.64 o 
   4   1   0      251.67      209.09      7.47 o 
   5   1   0        0.12        0.38      3.13 o 
   6   1   0        4.05        1.62      5.41 o 
   7   1   0        1.26       -2.43      5.31 o 
   8   1   0       26.12       24.72      8.64 o 
   9   1   0       28.46       26.82     10.83 o 
  10   1   0     1180.89     1193.30     48.67 o 
  11   1   0       16.54       26.28     12.41 o 
   0   2   0    19498.95    20389.86    275.76 o 
   1   2   0       57.30       52.64      2.93 o 
   2   2   0    11867.34    12499.80    183.44 o 
   3   2   0      217.23      226.74      9.64 o 
   4   2   0     2948.95     3117.27     41.66 o 
   5   2   0       88.08       69.57      8.59 o 
   6   2   0      953.56     1053.96     25.75 o 
   7   2   0        9.36       -2.15      5.51 o 
   8   2   0        0.13       -1.28      6.18 o 
   9   2   0       91.13       83.78     14.17 o 
  10   2   0      172.72      165.63     22.81 o 
  11   2   0        0.93       -0.72      8.42 o 
   1   3   0       10.03        7.07      2.63 o 
   2   3   0     1259.56     1213.44     15.08 o 
   3   3   0       81.32       85.71      7.10 o 
   4   3   0     2464.46     2431.09     39.33 o 
   5   3   0       13.33       11.70      5.18 o 
   6   3   0      118.29      104.89     11.21 o 
   7   3   0        2.05       -4.86      4.86 o 
   8   3   0      253.26      245.17     19.96 o 
   9   3   0       49.05       38.94     10.86 o 
  10   3   0      177.25      192.99     21.54 o 
  11   3   0       47.24       72.34     17.00 o 
   0   4   0       42.70       47.60      4.49 o 
   1   4   0        0.29        2.21      3.27 o 
   2   4   0      345.98      264.61      7.99 o 
   3   4   0      920.83     1019.32     15.81 o 
   4   4   0      208.08      137.62     10.34 o 
   5   4   0       30.90       24.92      6.60 o 
   6   4   0      327.38      343.87     17.46 o 
   7   4   0       56.87       51.78     11.18 o 
   8   4   0       16.31        5.84      6.88 o 
   9   4   0       52.95       61.77     12.90 o 
  10   4   0       19.20       16.86      9.45 o 
  11   4   0        2.12        0.80      8.77 o 
   1   5   0        4.05        2.36      3.51 o 
   2   5   0     7118.75     7426.59     72.27 o 
   3   5   0       73.54       71.17      5.75 o 
   4   5   0     1553.57     1509.65     21.10 o 
   5   5   0      383.24      398.18     16.97 o 
   6   5   0        0.02       -3.58      4.86 o 
   7   5   0      148.91      148.67     17.53 o 
   8   5   0      305.53      288.66     23.66 o 
   9   5   0       10.08       11.80      7.99 o 
  10   5   0       86.54       81.51     17.53 o 
  11   5   0        3.39        7.06     11.63 o 
   0   6   0     2456.05     2414.56     39.23 o 
   1   6   0       66.00       66.55      6.07 o 
   2   6   0      104.46       85.31      5.84 o 
   3   6   0        1.58       -0.38      2.93 o 
   4   6   0     1346.23     1418.81     22.79 o 
   5   6   0       63.58       65.39      9.34 o 
   6   6   0      244.01      242.94     16.10 o 
   7   6   0        6.60       15.37      8.67 o 
   8   6   0        6.59       12.27      7.85 o 
   9   6   0       24.52       25.33     11.27 o 
  10   6   0       20.62       41.73     14.04 o 
  11   6   0       38.49       33.59     13.68 o 
   1   7   0       53.47       49.09      6.17 o 
   2   7   0       42.54       37.87      5.86 o 
   3   7   0        0.07       -0.46      3.13 o 
   4   7   0     2102.92     2367.84     30.52 o 
   5   7   0      251.06      210.74     14.50 o 
   6   7   0        1.88       -2.08      5.41 o 
   7   7   0       68.27       65.65     11.27 o 
   8   7   0        0.70       -3.25      8.31 o 
   9   7   0        0.05       -0.79     10.07 o 
  10   7   0       22.12       15.35     12.92 o 
  11   7   0       21.30       13.56     12.34 o 
   0   8   0       16.29        8.39      4.49 o 
   1   8   0      254.70      269.32     11.87 o 
   2   8   0     3586.56     3812.10     43.56 o 
   3   8   0      248.96      247.23     10.56 o 
   4   8   0      112.25      107.39      8.64 o 
   5   8   0      471.07      480.45     19.73 o 
   6   8   0       29.23       30.30     10.13 o 
   7   8   0      114.76      106.42     16.25 o 
   8   8   0       40.65       37.20     14.64 o 
   9   8   0        2.32        5.04     10.66 o 
  10   8   0      136.41      157.79     23.90 o 
   1   9   0       53.28       47.36      6.82 o 
   2   9   0    15864.20    18362.45    100.67 o 
   3   9   0        1.09        0.33      3.05 o 
   4   9   0      840.67      907.22     32.73 o 
   5   9   0        7.54        6.84      7.57 o 
   6   9   0      274.06      265.91     21.56 o 
   7   9   0        0.03        2.12      7.76 o 
   8   9   0        0.12       -0.91      9.40 o 
   9   9   0       29.96       27.00     13.55 o 
  10   9   0      425.08      439.73     41.48 o 
   0  10   0     2847.43     3573.62     50.31 o 
   1  10   0      458.73      464.76     16.86 o 
   2  10   0     1114.13     1117.99     26.69 o 
   3  10   0      287.88      284.01     14.89 o 
   4  10   0      237.02      225.33     14.97 o 
   5  10   0       81.96       79.88     13.60 o 
   6  10   0      706.16      742.66     32.77 o 
   7  10   0       68.42       54.59     13.31 o 
   8  10   0       51.00       62.99     17.27 o 
   9  10   0      140.51      142.87     25.67 o 
  10  10   0      162.93      179.16     30.04 o 
   1  11   0       41.76       43.68      7.60 o 
   2  11   0       19.82       11.54      5.57 o 
   3  11   0       44.73       44.50      8.33 o 
   4  11   0     1294.63     1250.38     37.95 o 
   5  11   0       14.95        6.93      7.90 o 
   6  11   0      894.21      921.37     36.86 o 
   7  11   0       27.25       25.40     11.12 o 
   8  11   0      375.83      329.24     33.23 o 
   9  11   0       23.96       34.74     16.59 o 
  10  11   0        0.95       -7.76     11.53 o 
   0  12   0      192.65      251.36     25.65 o 
   1  12   0       16.87       18.73      6.48 o 
   2  12   0       10.29        4.21      5.59 o 
   3  12   0      166.41      155.61     13.88 o 
   4  12   0      133.27      124.97     16.08 o 
   5  12   0       66.77       51.43     12.49 o 
   6  12   0       70.73      101.75     16.68 o 
   7  12   0        1.18        5.42      9.28 o 
   8  12   0      598.78      567.45     40.34 o 
   9  12   0       48.25       58.37     18.48 o 
   1  13   0      119.23      109.33     14.46 o 
   2  13   0      201.67      191.39     14.76 o 
   3  13   0       19.41       14.95      7.07 o 
   4  13   0      381.56      388.12     24.42 o 
   5  13   0       35.52       29.98     10.95 o 
   6  13   0      387.86      367.73     27.12 o 
   7  13   0        8.65       12.61      9.95 o 
   8  13   0        9.96       17.46     12.62 o 
   9  13   0        3.08        2.55     10.68 o 
   0  14   0      987.89      842.78     45.80 o 
   1  14   0       21.45       26.94      9.74 o 
   2  14   0      930.99      886.32     36.55 o 
   3  14   0      965.41      984.04     30.93 o 
   4  14   0      391.97      397.13     25.36 o 
   5  14   0      404.39      386.04     26.32 o 
   6  14   0       20.52        3.26      8.62 o 
   7  14   0       42.80       48.57     13.36 o 
   8  14   0       30.01       31.30     13.17 o 
   9  14   0        0.29        2.12     10.89 o 
   1  15   0      131.07      116.19     16.08 o 
   2  15   0     1924.27     1922.59     50.46 o 
   3  15   0      289.31      334.68     29.75 o 
   4  15   0      376.57      364.12     31.69 o 
   5  15   0       83.69       92.80     16.25 o 
   6  15   0        0.53        4.44      8.98 o 
   7  15   0      146.14      148.91     21.56 o 
   8  15   0        1.47       -8.34      8.34 o 
   0  16   0      510.70      519.76     39.54 o 
   1  16   0      294.09      306.34     24.28 o 
   2  16   0     2425.30     2585.19     60.30 o 
   3  16   0      126.39      125.21     17.89 o 
   4  16   0      738.82      807.37     43.03 o 
   5  16   0      565.77      568.55     38.39 o 
   6  16   0        0.00        5.41     11.47 o 
   7  16   0        1.57        4.67     10.27 o 
   8  16   0       42.12       60.43     17.35 o 
   1  17   0        0.01        7.86      8.96 o 
   2  17   0        6.57        4.29      8.75 o 
   3  17   0      281.40      252.18     24.22 o 
   4  17   0       60.14       41.91     15.28 o 
   5  17   0      706.19      766.88     69.73 o 
   6  17   0        0.36        4.69     11.53 o 
   7  17   0      122.69       97.84     23.29 o 
   8  17   0        0.23        8.37     15.23 o 
   0  18   0      978.10      906.58     54.81 o 
   1  18   0       11.94        0.97      8.42 o 
   2  18   0      456.92      319.64     26.65 o 
   3  18   0       53.55       43.93     15.16 o 
   4  18   0        0.09        6.19     10.60 o 
   5  18   0      129.19      136.96     24.49 o 
   6  18   0       60.07       65.00     19.49 o 
   7  18   0      132.10      149.50     28.03 o 
   1  19   0        3.17       -4.87      8.29 o 
   2  19   0      193.88      142.46     20.70 o 
   3  19   0        0.78       -6.34      9.40 o 
   4  19   0       20.65       26.60     15.16 o 
   5  19   0        1.53        1.68     12.24 o 
   6  19   0       28.52       45.59     17.10 o 
   7  19   0      114.27      161.47     36.76 o 
   0  20   0       67.30       51.73     21.48 o 
   1  20   0        0.78        7.71      9.30 o 
   2  20   0        8.56        1.02      9.09 o 
   3  20   0        8.27        4.69     12.19 o 
   4  20   0       46.65       58.82     19.46 o 
   5  20   0        2.46       15.42     14.50 o 
   6  20   0       83.10       91.30     28.44 o 
   1  21   0       14.61       17.62     10.95 o 
   2  21   0        2.01       -3.34      8.56 o 
   3  21   0        1.50       -2.27     10.79 o 
   4  21   0       13.78       17.93     13.18 o 
   5  21   0        1.20       10.97     14.78 o 
   0  22   0       21.47       28.05     16.48 o 
   1  22   0       45.97       75.67     17.62 o 
   2  22   0       11.60       25.64     12.70 o 
   3  22   0        4.92        0.78     12.40 o 
   4  22   0        3.66        6.70     12.80 o 
   1  23   0        2.18        5.99     10.37 o 
   2  23   0       52.04      101.58     22.92 o 
   3  23   0        0.85       14.13     15.13 o 
 -11   1   1      129.64      132.63     22.33 o 
 -10   1   1      261.54      274.06     27.22 o 
  -9   1   1        0.84        0.23      7.92 o 
  -8   1   1      369.53      359.27     23.12 o 
  -7   1   1       24.04       25.52      7.93 o 
  -6   1   1     2636.18     2692.84     38.31 o 
  -5   1   1       95.91       92.63      6.66 o 
  -4   1   1     4821.91     4810.33     45.53 o 
  -3   1   1     1020.38     1067.20     15.63 o 
  -2   1   1    18666.94    20043.32    106.21 o 
  -1   1   1        8.68       11.31      1.68 o 
   1   1   1       51.58       50.63      3.27 o 
   2   1   1     6347.22     6733.07     59.56 o 
   3   1   1      203.77      179.04      8.32 o 
   4   1   1     2983.89     3149.09     30.44 o 
   5   1   1       84.08       81.11      7.93 o 
   6   1   1      192.22      220.07     16.23 o 
   7   1   1      141.13      129.58     14.77 o 
   8   1   1      391.68      392.99     24.32 o 
   9   1   1      146.20      150.00     20.57 o 
  10   1   1      371.19      377.42     31.08 o 
  11   1   1        3.06       -2.56      9.35 o 
 -11   2   1        9.65       15.83     12.11 o 
 -10   2   1       59.48       63.13     15.17 o 
  -9   2   1       10.91       13.58      8.88 o 
  -8   2   1      946.86     1013.43     34.39 o 
  -7   2   1        0.48        1.33      5.41 o 
  -6   2   1      367.66      384.62     15.59 o 
  -5   2   1        3.02       -0.75      2.82 o 
  -4   2   1     1608.56     1572.57     19.31 o 
  -3   2   1      407.31      410.58     10.32 o 
  -2   2   1     4560.83     4986.82     31.16 o 
  -1   2   1      360.95      330.91      6.72 o 
   0   2   1      650.41      576.05      9.91 o 
   1   2   1       10.74        8.69      2.02 o 
   2   2   1    10369.45    10755.86     94.22 o 
   3   2   1        2.05        5.36      3.44 o 
   4   2   1       66.37       43.64      6.60 o 
   5   2   1       18.40       22.64      5.80 o 
   6   2   1     1844.50     1794.50     43.12 o 
   7   2   1       35.26       29.65      8.59 o 
   8   2   1      386.47      343.15     22.78 o 
   9   2   1       19.35        7.90      8.04 o 
  10   2   1      135.60      129.43     20.78 o 
  11   2   1        6.73       10.01     10.86 o 
 -11   3   1        5.89       -6.59      8.49 o 
 -10   3   1       12.24        9.31      8.67 o 
  -9   3   1      234.04      260.27     22.05 o 
  -8   3   1      199.89      202.18     18.57 o 
  -7   3   1       67.67       60.34     10.73 o 
  -6   3   1      254.60      279.31     15.99 o 
  -5   3   1      299.93      296.80     13.02 o 
  -4   3   1      102.97       62.07      5.15 o 
  -3   3   1     3416.91     3566.37     40.23 o 
  -2   3   1      278.87      247.59      8.03 o 
  -1   3   1        3.13        3.36      2.02 o 
   0   3   1     1932.09     2031.27     19.64 o 
   1   3   1       61.39       55.47      3.53 o 
   2   3   1     4796.70     5117.74     64.87 o 
   3   3   1      583.48      565.39     15.31 o 
   4   3   1        2.19       -0.18      3.97 o 
   5   3   1       17.87       13.64      5.58 o 
   6   3   1      914.05      903.73     26.09 o 
   7   3   1      457.79      446.27     22.38 o 
   8   3   1       78.95       53.15     11.11 o 
   9   3   1       54.87       56.51     12.14 o 
  10   3   1       86.88       79.05     15.37 o 
  11   3   1        7.98        3.20      8.53 o 
 -11   4   1       41.40       48.55     14.11 o 
 -10   4   1       97.66       80.97     15.27 o 
  -9   4   1        8.28        8.79      7.59 o 
  -8   4   1      260.21      240.21     19.48 o 
  -7   4   1       17.45       16.41      8.62 o 
  -6   4   1      530.34      449.54     19.25 o 
  -5   4   1       82.20       64.29      8.65 o 
  -4   4   1      253.41      259.99      9.24 o 
  -3   4   1      431.23      452.06     11.71 o 
  -2   4   1      859.90      780.15     13.54 o 
  -1   4   1       21.18       20.91      3.19 o 
   0   4   1     4594.44     4501.81     53.40 o 
   1   4   1        9.95        6.99      3.27 o 
   2   4   1     8887.09     8652.85     44.28 o 
   3   4   1      394.20      376.14      9.50 o 
   4   4   1     1416.39     1358.87     26.95 o 
   5   4   1      541.33      571.90     19.77 o 
   6   4   1      947.03      955.87     27.40 o 
   7   4   1        0.03       -1.80      6.24 o 
   8   4   1       19.40       21.12      8.41 o 
   9   4   1        0.24       -0.05      6.45 o 
  10   4   1       55.06       54.44     13.60 o 
  11   4   1        3.23       -0.18      9.55 o 
 -11   5   1       20.64       31.47     14.93 o 
 -10   5   1      203.16      215.83     22.78 o 
  -9   5   1      200.28      188.46     19.23 o 
  -8   5   1      202.05      162.02     19.04 o 
  -7   5   1      562.54      615.66     28.50 o 
  -6   5   1       50.08       49.23      8.65 o 
  -5   5   1       51.08       57.15      8.53 o 
  -4   5   1     2607.39     2781.45     46.67 o 
  -3   5   1      433.92      437.85     11.99 o 
  -2   5   1     1615.66     1689.77     22.82 o 
  -1   5   1      289.02      284.83      8.12 o 
   0   5   1     1710.99     1677.88     17.34 o 
   1   5   1       75.70       68.61      6.21 o 
   2   5   1     4242.39     4437.35     32.88 o 
   3   5   1      386.36      397.27     10.87 o 
   4   5   1       79.04       82.85      8.88 o 
   5   5   1      113.54       87.81     10.45 o 
   6   5   1       14.96       14.10      6.37 o 
   7   5   1      405.96      408.71     24.89 o 
   8   5   1      237.36      232.17     18.17 o 
   9   5   1       38.11       27.67      9.30 o 
  10   5   1       84.52       70.77     17.36 o 
  11   5   1       48.85       49.23     17.07 o 
 -11   6   1       16.09        6.86     13.36 o 
 -10   6   1       21.34       20.54     11.13 o 
  -9   6   1      144.36      142.97     17.65 o 
  -8   6   1      286.50      272.42     23.27 o 
  -7   6   1      471.74      468.00     22.31 o 
  -6   6   1       48.18       47.66      9.10 o 
  -5   6   1      229.49      209.95     13.54 o 
  -4   6   1      664.17      691.19     16.38 o 
  -3   6   1       12.19        8.88      3.76 o 
  -2   6   1      302.36      253.74     10.78 o 
  -1   6   1       45.81       39.93      4.01 o 
   0   6   1      328.80      285.15      8.19 o 
   1   6   1       65.87       74.96      6.89 o 
   2   6   1     1803.49     2256.22     23.87 o 
   3   6   1      159.01      150.52      7.90 o 
   4   6   1     1894.26     2103.20     37.47 o 
   5   6   1      142.03      127.25     12.01 o 
   6   6   1        7.59        2.94      6.21 o 
   7   6   1        0.18       -3.95      7.11 o 
   8   6   1        2.92        2.22      7.31 o 
   9   6   1       11.92       14.48      9.67 o 
  10   6   1        3.44        4.50     10.52 o 
  11   6   1       22.61       22.08     14.72 o 
 -11   7   1        8.69        7.97     12.50 o 
 -10   7   1      245.34      245.43     28.18 o 
  -9   7   1        2.84        1.12      8.57 o 
  -8   7   1      395.05      372.38     32.05 o 
  -7   7   1       43.80       42.02     10.11 o 
  -6   7   1     1093.13     1116.59     30.82 o 
  -5   7   1       54.47       42.50      7.95 o 
  -4   7   1        0.52        3.59      4.02 o 
  -3   7   1       62.53       62.74      6.50 o 
  -2   7   1        9.78       16.83      3.59 o 
  -1   7   1        3.24        3.58      2.67 o 
   0   7   1     1220.07     1226.28     16.50 o 
   1   7   1        4.71        1.23      3.64 o 
   2   7   1      220.06      234.64      8.12 o 
   3   7   1       20.28       28.35      4.70 o 
   4   7   1        0.00       -0.47      3.35 o 
   5   7   1      328.79      305.19     16.69 o 
   6   7   1      447.25      419.46     20.16 o 
   7   7   1      724.26      744.47     32.13 o 
   8   7   1     1418.10     1506.62     58.54 o 
   9   7   1       16.64       17.86     12.36 o 
  10   7   1       82.62       81.29     19.37 o 
 -10   8   1        2.24       -6.41     11.45 o 
  -9   8   1      127.05       91.82     20.16 o 
  -8   8   1      571.32      558.78     36.26 o 
  -7   8   1      459.34      492.24     26.86 o 
  -6   8   1     1324.21     1437.70     35.38 o 
  -5   8   1       94.36       81.95     10.38 o 
  -4   8   1     5901.03     7038.62     70.07 o 
  -3   8   1      386.84      414.45     13.31 o 
  -2   8   1    17055.81    20648.29    205.02 o 
  -1   8   1       27.27       25.27      4.01 o 
   0   8   1     1069.54     1143.42     16.90 o 
   1   8   1       12.25       14.31      4.81 o 
   2   8   1      428.95      472.13     16.70 o 
   3   8   1       86.82       85.39      7.08 o 
   4   8   1      799.68      871.59     19.66 o 
   5   8   1      101.09       88.92     10.90 o 
   6   8   1     2098.06     2225.70     52.19 o 
   7   8   1        1.37        2.36      8.36 o 
   8   8   1     1782.57     1857.97     65.34 o 
   9   8   1      184.27      205.37     29.07 o 
  10   8   1      399.19      388.23     34.15 o 
 -10   9   1       33.05       35.29     16.92 o 
  -9   9   1        8.73       12.64     11.67 o 
  -8   9   1       18.43        4.58     10.20 o 
  -7   9   1       25.08       32.03     11.20 o 
  -6   9   1       72.28       51.68     11.94 o 
  -5   9   1       78.26       66.57     12.12 o 
  -4   9   1      154.10      162.22     10.58 o 
  -3   9   1       10.25        5.58      3.92 o 
  -2   9   1      103.02       88.88      9.30 o 
  -1   9   1        0.19        0.86      2.75 o 
   0   9   1      278.58      273.16      9.60 o 
   1   9   1      433.52      431.71     15.73 o 
   2   9   1      152.80      140.54     10.95 o 
   3   9   1      464.76      463.40     13.23 o 
   4   9   1      194.62      229.04     14.25 o 
   5   9   1     1106.18     1192.16     37.24 o 
   6   9   1      412.91      391.79     24.65 o 
   7   9   1      225.54      210.02     21.20 o 
   8   9   1        9.60        4.28     10.07 o 
   9   9   1      205.41      232.87     30.96 o 
  10   9   1       23.54       25.19     13.18 o 
 -10  10   1       13.20        6.76     12.02 o 
  -9  10   1       80.16       70.68     19.00 o 
  -8  10   1     1260.48     1295.13     55.46 o 
  -7  10   1      135.19      134.55     17.89 o 
  -6  10   1     1349.91     1341.83     42.29 o 
  -5  10   1      136.53      131.24     16.17 o 
  -4  10   1        8.17        5.17      5.86 o 
  -3  10   1        0.21        1.59      5.05 o 
  -2  10   1      392.51      402.37     16.74 o 
  -1  10   1      314.06      329.11      9.96 o 
   0  10   1    11188.33    13244.86    112.41 o 
   1  10   1       77.87       83.60      8.74 o 
   2  10   1      760.47      788.43     22.73 o 
   3  10   1        0.50       -1.50      4.41 o 
   4  10   1      113.97       99.06     13.60 o 
   5  10   1       30.63       28.79     10.27 o 
   6  10   1      249.63      267.50     22.51 o 
   7  10   1       29.40       23.46     10.66 o 
   8  10   1      167.77      164.40     25.57 o 
   9  10   1       99.11       90.95     21.47 o 
  10  10   1       46.47       56.83     19.19 o 
 -10  11   1       18.84       19.02     15.28 o 
  -9  11   1        8.18        8.56     12.98 o 
  -8  11   1       24.00       21.87     12.62 o 
  -7  11   1       10.37        0.98      8.19 o 
  -6  11   1      381.98      334.87     24.28 o 
  -5  11   1      356.97      299.55     22.19 o 
  -4  11   1        3.14        5.94      6.21 o 
  -3  11   1      177.06      178.79     13.60 o 
  -2  11   1      692.84      766.22     23.13 o 
  -1  11   1       43.67       48.12      7.38 o 
   0  11   1       11.05       13.16      3.83 o 
   1  11   1       19.17       23.76      6.37 o 
   2  11   1      960.72      933.95     25.95 o 
   3  11   1      330.15      313.37     16.69 o 
   4  11   1      271.12      284.52     22.10 o 
   5  11   1      438.21      437.74     25.23 o 
   6  11   1      242.59      211.27     21.52 o 
   7  11   1       27.41       48.50     12.82 o 
   8  11   1      594.44      615.72     40.76 o 
   9  11   1      305.71      364.25     37.26 o 
  10  11   1       74.86       88.13     24.21 o 
 -10  12   1       37.86       31.63     16.20 o 
  -9  12   1        2.05        7.83     12.84 o 
  -8  12   1       80.37       55.46     16.53 o 
  -7  12   1        0.30        2.25      8.30 o 
  -6  12   1      421.53      376.42     26.47 o 
  -5  12   1      322.96      336.52     23.92 o 
  -4  12   1      560.47      581.27     23.41 o 
  -3  12   1       39.00       32.56      8.29 o 
  -2  12   1       27.85       25.31      7.21 o 
  -1  12   1      264.07      242.99     13.87 o 
   0  12   1       22.68       21.30      8.30 o 
   1  12   1      120.60      127.75     11.35 o 
   2  12   1       25.43       28.49      7.80 o 
   3  12   1        2.27        2.78      5.99 o 
   4  12   1      327.59      320.20     22.44 o 
   5  12   1       28.90       13.70      9.30 o 
   6  12   1        6.65        8.77      8.80 o 
   7  12   1       36.52       34.70     12.24 o 
   8  12   1       18.91       11.30     12.05 o 
   9  12   1       22.58       20.53     15.28 o 
  -9  13   1       25.37       17.66     12.82 o 
  -8  13   1       11.37       13.33     10.13 o 
  -7  13   1        9.04        5.77      9.19 o 
  -6  13   1       32.33       37.90     11.71 o 
  -5  13   1       21.57       20.93     10.31 o 
  -4  13   1       59.89       50.24     11.94 o 
  -3  13   1      150.68      132.80     13.84 o 
  -2  13   1      796.21      775.16     25.37 o 
  -1  13   1       46.55       48.50     11.12 o 
   0  13   1      702.97      712.31     28.70 o 
   1  13   1        4.36        3.80      7.08 o 
   2  13   1     1711.72     1712.63     37.13 o 
   3  13   1        0.10       -4.44      5.41 o 
   4  13   1      780.30      755.26     32.37 o 
   5  13   1      634.93      679.09     32.32 o 
   6  13   1       77.59       68.30     14.56 o 
   7  13   1       64.64       57.73     14.16 o 
   8  13   1      106.97      107.18     22.96 o 
   9  13   1      119.33      120.77     26.01 o 
  -9  14   1       36.49       52.01     19.05 o 
  -8  14   1      872.32     1054.43     49.01 o 
  -7  14   1      292.38      281.32     26.47 o 
  -6  14   1       17.61       21.46     10.46 o 
  -5  14   1      507.10      458.33     27.40 o 
  -4  14   1      406.13      419.06     27.20 o 
  -3  14   1       34.35       34.82     11.25 o 
  -2  14   1      485.45      468.76     25.15 o 
  -1  14   1      128.16      122.94     16.08 o 
   0  14   1      998.47      925.16     34.07 o 
   1  14   1       81.77       81.35     14.20 o 
   2  14   1      223.09      232.80     20.03 o 
   3  14   1       36.81       28.49      9.00 o 
   4  14   1      439.49      363.40     24.84 o 
   5  14   1      382.65      396.33     27.22 o 
   6  14   1       81.52       78.83     15.93 o 
   7  14   1      113.52      102.11     18.35 o 
   8  14   1       21.52       11.78     12.57 o 
   9  14   1        6.68       12.43     13.43 o 
  -9  15   1        6.18        1.61     12.84 o 
  -8  15   1       10.91        4.62     10.39 o 
  -7  15   1      111.02       93.89     17.29 o 
  -6  15   1        7.99        5.74      9.37 o 
  -5  15   1      178.13      163.45     20.27 o 
  -4  15   1       11.37       16.09     12.12 o 
  -3  15   1        3.50        4.93      8.96 o 
  -2  15   1      329.19      326.71     23.79 o 
  -1  15   1        0.11        6.98      8.67 o 
   0  15   1     2352.66     2409.61     55.41 o 
   1  15   1      169.60      178.33     18.95 o 
   2  15   1     6288.98     6654.73    124.37 o 
   3  15   1        0.31       -1.68      7.90 o 
   4  15   1      266.99      248.19     27.51 o 
   5  15   1       52.00       55.38     13.53 o 
   6  15   1       39.85       58.57     14.90 o 
   7  15   1      365.53      418.18     32.40 o 
   8  15   1      117.61      166.25     27.60 o 
  -8  16   1       57.81       52.63     15.59 o 
  -7  16   1      163.25      165.67     23.05 o 
  -6  16   1      254.23      240.02     29.83 o 
  -5  16   1      288.90      314.96     32.02 o 
  -4  16   1        8.01       -4.18      9.24 o 
  -3  16   1        0.04        3.17      8.25 o 
  -2  16   1      370.05      344.43     25.05 o 
  -1  16   1      116.63       97.14     15.80 o 
   0  16   1      784.40      831.37     35.06 o 
   1  16   1      183.76      188.77     20.27 o 
   2  16   1       50.36       33.26     11.12 o 
   3  16   1      298.81      305.70     24.54 o 
   4  16   1      428.59      443.03     35.42 o 
   5  16   1      102.55       86.19     19.91 o 
   6  16   1       40.39       16.66     11.12 o 
   7  16   1       19.82       10.22     11.15 o 
   8  16   1        4.91       -1.69     10.17 o 
  -8  17   1        0.00      -10.23     11.80 o 
  -7  17   1      137.64      100.31     23.58 o 
  -6  17   1       15.01       -0.12     11.96 o 
  -5  17   1       60.72       68.02     19.00 o 
  -4  17   1     2609.34     2322.23     73.59 o 
  -3  17   1       83.11       49.50     13.27 o 
  -2  17   1     2696.91     2459.54     72.74 o 
  -1  17   1      198.66      198.35     21.59 o 
   0  17   1      590.28      599.25     31.31 o 
   1  17   1        5.87       -3.46      7.76 o 
   2  17   1      149.85      142.50     19.23 o 
   3  17   1       52.31       46.06     15.54 o 
   4  17   1     2290.26     2420.08     75.92 o 
   5  17   1        9.50       -0.84     10.07 o 
   6  17   1      188.85      187.38     28.30 o 
   7  17   1        3.45       -2.74     11.66 o 
  -7  18   1      157.29      215.13     32.82 o 
  -6  18   1       34.07       31.78     16.57 o 
  -5  18   1      327.69      381.26     36.59 o 
  -4  18   1       26.46       10.33     11.20 o 
  -3  18   1      118.59       91.37     17.07 o 
  -2  18   1      106.77       97.04     17.15 o 
  -1  18   1      410.01      380.35     28.39 o 
   0  18   1      281.08      305.62     26.24 o 
   1  18   1        0.60        3.65      8.07 o 
   2  18   1       42.22       31.46     12.03 o 
   3  18   1       36.90       38.59     14.92 o 
   4  18   1      196.60      189.37     27.47 o 
   5  18   1       62.33       32.74     15.08 o 
   6  18   1      360.66      397.49     39.66 o 
   7  18   1       45.83       66.73     21.83 o 
  -7  19   1       29.90       28.31     18.48 o 
  -6  19   1       84.25      103.45     23.85 o 
  -5  19   1       56.84       71.40     21.08 o 
  -4  19   1        5.27        4.85     12.19 o 
  -3  19   1        0.36       -4.87      9.78 o 
  -2  19   1       57.69       27.46     12.60 o 
  -1  19   1        2.85       12.61     10.39 o 
   0  19   1       53.93       76.04     16.33 o 
   1  19   1       70.12       83.06     16.29 o 
   2  19   1      246.89      212.58     23.92 o 
   3  19   1        0.27       -0.65      9.76 o 
   4  19   1       11.91       13.73     12.05 o 
   5  19   1       82.02      112.32     24.21 o 
   6  19   1        0.48      -10.08     10.08 o 
  -6  20   1       47.66       45.46     18.08 o 
  -5  20   1        1.00       -2.93     11.07 o 
  -4  20   1       53.63       62.51     20.00 o 
  -3  20   1       10.63       18.17     13.18 o 
  -2  20   1      182.94      199.90     24.77 o 
  -1  20   1        0.12        3.84      9.47 o 
   0  20   1       84.65       59.15     14.86 o 
   1  20   1        1.39       -7.52      7.52 o 
   2  20   1        1.83        7.01      9.45 o 
   3  20   1       15.84       18.17     13.02 o 
   4  20   1       11.13       35.12     16.07 o 
   5  20   1        5.01       13.74     11.94 o 
   6  20   1        0.09        2.93     13.22 o 
  -5  21   1       87.72      122.99     27.56 o 
  -4  21   1        6.70        9.84     14.38 o 
  -3  21   1       10.03       16.89     13.01 o 
  -2  21   1        4.84       -2.20     10.36 o 
  -1  21   1        2.19        3.06      9.84 o 
   0  21   1        8.98        7.13     10.31 o 
   1  21   1        9.90       22.23     11.75 o 
   2  21   1       18.87       33.82     13.56 o 
   3  21   1        6.54       14.41     12.81 o 
   4  21   1        0.60       -1.32      9.15 o 
   5  21   1       29.22       49.47     18.01 o 
  -4  22   1       29.68       19.51     15.45 o 
  -3  22   1        0.80       -1.01      9.82 o 
  -2  22   1      287.47      356.52     32.76 o 
  -1  22   1        8.44        4.69     10.45 o 
   0  22   1       29.39       53.12     15.66 o 
   1  22   1        0.08       -0.47      9.37 o 
   2  22   1        1.06        2.69      9.47 o 
   3  22   1       10.02       30.60     13.35 o 
   4  22   1       22.87       19.00     15.30 o 
  -3  23   1        4.98       -2.07     12.54 o 
  -2  23   1      231.21      292.41     37.29 o 
  -1  23   1       27.22       45.67     15.60 o 
   0  23   1      209.58      250.79     29.13 o 
   1  23   1       25.90       39.97     14.09 o 
   2  23   1       11.91        8.10     12.05 o 
   3  23   1       22.95       60.84     37.29 o 
 -11   0   2       15.27        5.29     15.56 o 
 -10   0   2      208.29      235.96     35.37 o 
  -9   0   2     1655.86     1855.21     77.68 o 
  -8   0   2     2873.45     3014.96     91.60 o 
  -7   0   2       48.89       44.11     14.52 o 
  -6   0   2     4005.13     4199.64     60.34 o 
  -5   0   2     6499.66     7161.04     96.89 o 
  -4   0   2      881.59      789.99     20.34 o 
  -3   0   2     9058.82     9429.34    144.48 o 
  -2   0   2    11848.54    13715.39    173.94 o 
   0   0   2     4907.97     5658.55     45.80 o 
   1   0   2       35.05       32.99      4.04 o 
   2   0   2     1015.18     1028.92     23.23 o 
   3   0   2      158.89      173.25      9.37 o 
   4   0   2     2659.43     2903.92     62.91 o 
   5   0   2       36.21       29.01      6.66 o 
   6   0   2     2928.65     3115.23     67.19 o 
   7   0   2     1377.73     1438.69     50.61 o 
   8   0   2      273.48      273.95     33.98 o 
   9   0   2      180.56      142.42     28.43 o 
  10   0   2      192.57      226.38     36.76 o 
  11   0   2       23.76       17.01     19.63 o 
 -11   1   2        0.77       -1.89      9.37 o 
 -10   1   2       26.74       19.94     12.18 o 
  -9   1   2      326.94      329.28     26.42 o 
  -8   1   2      260.65      305.18     21.50 o 
  -7   1   2       53.32       49.70      9.81 o 
  -6   1   2     1337.14     1546.03     29.65 o 
  -5   1   2     7733.47     8787.43    103.38 o 
  -4   1   2        7.28        7.76      2.94 o 
  -3   1   2    31981.84    35125.06    332.94 o 
  -2   1   2     2088.81     1988.45     19.30 o 
  -1   1   2       45.51       42.78      2.86 o 
   0   1   2     2781.97     2815.71     33.48 o 
   1   1   2       23.93       29.25      3.02 o 
   2   1   2      242.43      205.64      7.58 o 
   3   1   2     4575.08     4898.08     37.02 o 
   4   1   2     2974.35     3203.18     33.19 o 
   5   1   2      151.71      129.22      9.88 o 
   6   1   2      645.82      669.72     24.90 o 
   7   1   2     2523.69     2667.89     52.81 o 
   8   1   2      140.79      112.96     15.04 o 
   9   1   2      197.45      169.11     21.46 o 
  10   1   2       58.18       65.93     15.99 o 
  11   1   2        5.07       11.91      9.78 o 
 -11   2   2       19.30       12.17     11.26 o 
 -10   2   2      609.51      606.47     34.74 o 
  -9   2   2      116.84      115.79     15.70 o 
  -8   2   2       71.47       45.05     10.81 o 
  -7   2   2        0.30        3.17      5.93 o 
  -6   2   2       40.78       34.16      6.72 o 
  -5   2   2     2802.50     3077.40     41.50 o 
  -4   2   2      166.79      150.17      8.10 o 
  -3   2   2     7200.19     7745.04     81.90 o 
  -2   2   2     7389.78     7961.32     81.63 o 
  -1   2   2        8.89        9.66      2.19 o 
   0   2   2     3376.04     3510.13     35.29 o 
   1   2   2        2.50        3.77      2.19 o 
   2   2   2      748.29      720.84     11.66 o 
   3   2   2       44.39       41.72      5.74 o 
   4   2   2       81.85       65.28      7.56 o 
   5   2   2       18.42       10.44      4.81 o 
   6   2   2        5.52       -1.27      4.81 o 
   7   2   2      481.01      468.72     22.80 o 
   8   2   2      525.33      510.11     25.78 o 
   9   2   2      133.90      148.29     18.22 o 
  10   2   2       40.60       19.38     11.60 o 
  11   2   2        0.19       -8.53      8.53 o 
 -11   3   2        0.71        0.50     10.58 o 
 -10   3   2      115.31      101.06     16.02 o 
  -9   3   2       43.40       40.56     10.57 o 
  -8   3   2        9.31        3.30      7.10 o 
  -7   3   2        2.21        6.04      6.45 o 
  -6   3   2      230.08      265.58     15.12 o 
  -5   3   2      839.04      816.19     17.79 o 
  -4   3   2      287.49      214.41      9.29 o 
  -3   3   2     8230.79     8690.30    114.89 o 
  -2   3   2     6091.91     6203.51     45.55 o 
  -1   3   2      111.50      120.13      5.39 o 
   0   3   2     8240.17     8337.11     90.41 o 
   1   3   2        3.23        6.15      2.93 o 
   2   3   2     3948.73     3824.92     32.98 o 
   3   3   2      579.96      587.73     16.19 o 
   4   3   2     1543.77     1511.20     28.28 o 
   5   3   2       72.90       50.51      7.78 o 
   6   3   2      270.67      279.95     20.27 o 
   7   3   2       81.14       76.20     12.25 o 
   8   3   2     1259.59     1195.94     38.67 o 
   9   3   2        1.83       -4.97      6.09 o 
  10   3   2        3.08        5.97      8.72 o 
  11   3   2        9.28       -2.27      9.05 o 
 -11   4   2       20.14       23.38     11.87 o 
 -10   4   2      475.79      506.44     30.27 o 
  -9   4   2        9.72       10.65      7.89 o 
  -8   4   2       57.58       34.72      9.76 o 
  -7   4   2      231.27      227.41     19.82 o 
  -6   4   2       17.15       36.18      7.89 o 
  -5   4   2      331.91      348.78     12.12 o 
  -4   4   2       11.37       20.71      4.46 o 
  -3   4   2     2608.94     2768.64     41.73 o 
  -2   4   2      941.53      893.38     14.88 o 
  -1   4   2      444.45      410.67      9.78 o 
   0   4   2     2469.09     2349.92     31.52 o 
   1   4   2       21.26       18.02      3.40 o 
   2   4   2       28.65       22.44      4.41 o 
   3   4   2       12.18        7.20      2.82 o 
   4   4   2      380.50      389.66     15.31 o 
   5   4   2      628.92      619.55     20.67 o 
   6   4   2      155.94      126.94     12.81 o 
   7   4   2      571.14      536.03     27.47 o 
   8   4   2      359.89      307.24     22.31 o 
   9   4   2        1.75        4.60      6.88 o 
  10   4   2      169.80      182.58     21.69 o 
  11   4   2       25.67       15.83     12.68 o 
 -11   5   2       16.47       19.73     12.21 o 
 -10   5   2       59.71       59.95     13.78 o 
  -9   5   2       44.70       40.62     10.78 o 
  -8   5   2      208.34      184.43     20.03 o 
  -7   5   2       38.85       48.36      9.61 o 
  -6   5   2      105.17       83.89     10.58 o 
  -5   5   2       23.68       23.19      4.87 o 
  -4   5   2      456.02      408.79     12.23 o 
  -3   5   2       62.51       52.90      5.79 o 
  -2   5   2       16.64       16.40      3.41 o 
  -1   5   2       58.24       48.37      4.84 o 
   0   5   2      721.77      674.94     16.53 o 
   1   5   2        0.18       -0.85      2.42 o 
   2   5   2      120.55      116.17      6.52 o 
   3   5   2       48.26       49.11      5.08 o 
   4   5   2      429.37      490.55     17.49 o 
   5   5   2       30.32       12.84      5.99 o 
   6   5   2       80.10       68.38     10.86 o 
   7   5   2        5.33        3.80      7.52 o 
   8   5   2       25.77       23.89      7.93 o 
   9   5   2       79.96       68.41     13.00 o 
  10   5   2       70.56       72.27     17.73 o 
  11   5   2       59.56       74.50     19.77 o 
 -11   6   2       50.34       56.89     17.44 o 
 -10   6   2       45.56       53.01     14.81 o 
  -9   6   2      289.54      283.37     22.85 o 
  -8   6   2        3.68        2.81      7.52 o 
  -7   6   2      585.36      559.45     23.74 o 
  -6   6   2        4.00       12.24      6.48 o 
  -5   6   2      157.36      149.80     11.92 o 
  -4   6   2        8.17       13.71      4.32 o 
  -3   6   2     1301.28     1390.82     22.02 o 
  -2   6   2      595.17      640.08     14.22 o 
  -1   6   2       15.47        6.78      3.10 o 
   0   6   2     2721.52     2781.55     34.33 o 
   1   6   2       24.75       23.07      4.55 o 
   2   6   2        1.83        2.53      2.56 o 
   3   6   2      192.76      217.39      9.80 o 
   4   6   2      586.35      732.16     15.28 o 
   5   6   2      703.30      674.90     22.72 o 
   6   6   2      424.45      427.84     20.37 o 
   7   6   2     1483.10     1545.73     45.88 o 
   8   6   2      697.57      791.77     35.72 o 
   9   6   2        8.76       10.28      9.19 o 
  10   6   2      195.62      199.08     26.21 o 
 -11   7   2       16.56        7.25     11.91 o 
 -10   7   2      265.25      285.60     29.09 o 
  -9   7   2      361.53      342.86     33.19 o 
  -8   7   2      554.89      572.02     30.12 o 
  -7   7   2        1.51        0.86      6.29 o 
  -6   7   2     1612.02     1620.41     36.88 o 
  -5   7   2      307.34      281.85     15.31 o 
  -4   7   2      215.78      203.00     10.60 o 
  -3   7   2        0.87        0.47      3.24 o 
  -2   7   2      868.22      899.99     17.01 o 
  -1   7   2       73.39       76.91      6.03 o 
   0   7   2      193.91      156.33      7.17 o 
   1   7   2        7.15        6.16      3.97 o 
   2   7   2      262.68      343.07     10.41 o 
   3   7   2       38.35       35.13      5.31 o 
   4   7   2     3611.42     3860.79     38.22 o 
   5   7   2        2.81        2.37      5.46 o 
   6   7   2     1137.01     1097.71     31.51 o 
   7   7   2      246.20      238.27     26.42 o 
   8   7   2      441.66      436.10     34.36 o 
   9   7   2      264.23      238.84     30.12 o 
  10   7   2       13.77       11.06     10.73 o 
 -11   8   2        5.51       12.83     14.67 o 
 -10   8   2        0.01        1.90     10.73 o 
  -9   8   2      172.37      155.11     25.29 o 
  -8   8   2      231.35      243.76     27.15 o 
  -7   8   2        0.98       -2.76      7.11 o 
  -6   8   2      702.33      707.69     25.29 o 
  -5   8   2      640.98      626.67     22.36 o 
  -4   8   2      143.94      130.27      9.46 o 
  -3   8   2       29.07       29.64      5.49 o 
  -2   8   2      466.48      453.54     12.67 o 
  -1   8   2      787.85      872.26     16.55 o 
   0   8   2     1304.82     1277.82     19.15 o 
   1   8   2      145.79      147.46     10.20 o 
   2   8   2        4.33       -2.80      4.16 o 
   3   8   2      290.77      313.20     11.60 o 
   4   8   2      719.87      828.08     23.42 o 
   5   8   2        0.10        2.78      5.48 o 
   6   8   2      444.68      403.08     24.42 o 
   7   8   2      820.14      889.27     44.11 o 
   8   8   2        0.01        1.31      8.92 o 
   9   8   2      231.76      194.33     28.69 o 
  10   8   2      225.39      273.60     31.13 o 
 -10   9   2      745.58      807.16     49.83 o 
  -9   9   2      200.57      188.24     27.71 o 
  -8   9   2     1718.73     1770.79     63.07 o 
  -7   9   2      331.37      327.60     23.96 o 
  -6   9   2     1195.84     1224.04     39.32 o 
  -5   9   2      642.07      641.22     27.15 o 
  -4   9   2       11.83        4.31      4.58 o 
  -3   9   2        4.06        7.08      4.13 o 
  -2   9   2      313.88      393.57     12.33 o 
  -1   9   2       68.47       62.40      6.27 o 
   0   9   2      964.99     1177.36     18.74 o 
   1   9   2       47.70       49.28      7.56 o 
   2   9   2      178.44      196.60     12.66 o 
   3   9   2        2.58        3.61      5.18 o 
   4   9   2      885.27      846.70     30.14 o 
   5   9   2       58.72       55.41     11.94 o 
   6   9   2     2413.30     2516.08     61.44 o 
   7   9   2       70.60       87.63     15.44 o 
   8   9   2     1890.30     1911.74     67.99 o 
   9   9   2      456.62      515.83     41.16 o 
  10   9   2        2.25        4.79      9.05 o 
 -10  10   2        3.82       -0.27     12.02 o 
  -9  10   2       15.17        6.75     11.67 o 
  -8  10   2      263.70      262.78     29.78 o 
  -7  10   2      360.61      377.48     26.41 o 
  -6  10   2        2.55        9.38      8.29 o 
  -5  10   2     1188.96     1206.63     37.73 o 
  -4  10   2      210.29      221.47     14.50 o 
  -3  10   2        8.51       11.20      5.86 o 
  -2  10   2      453.63      544.30     14.70 o 
  -1  10   2     1273.09     1346.68     21.91 o 
   0  10   2       76.33       59.64      6.16 o 
   1  10   2        2.18        2.89      4.79 o 
   2  10   2       57.41       45.18      8.28 o 
   3  10   2      386.12      380.08     17.46 o 
   4  10   2       43.21       36.50     10.27 o 
   5  10   2      489.34      450.09     24.98 o 
   6  10   2      821.74      842.09     35.48 o 
   7  10   2       20.03       25.69     11.51 o 
   8  10   2       65.26       61.20     17.27 o 
   9  10   2      437.51      475.58     41.54 o 
  10  10   2      144.77      200.81     32.43 o 
 -10  11   2       88.24      118.87     25.06 o 
  -9  11   2        0.22       -4.17     10.40 o 
  -8  11   2       21.10       14.00      9.37 o 
  -7  11   2       65.57       63.21     13.97 o 
  -6  11   2      131.41      137.20     17.62 o 
  -5  11   2        0.00       -3.46      6.48 o 
  -4  11   2       63.99       78.44     10.69 o 
  -3  11   2      230.71      216.36     14.64 o 
  -2  11   2     1429.24     1474.56     36.95 o 
  -1  11   2       35.72       36.99      5.71 o 
   0  11   2     1495.86     1511.80     29.54 o 
   1  11   2        0.48       -2.12      4.49 o 
   2  11   2      158.91      134.01     12.14 o 
   3  11   2       34.76       34.02      8.45 o 
   4  11   2        0.42        4.18      7.35 o 
   5  11   2       22.51       20.77      9.56 o 
   6  11   2      120.52      121.36     17.25 o 
   7  11   2        9.23       23.24     10.83 o 
   8  11   2       44.05       17.66     12.70 o 
   9  11   2        0.20       -7.03     10.30 o 
 -10  12   2       33.82       36.25     16.59 o 
  -9  12   2        8.40        2.91     11.84 o 
  -8  12   2      280.88      280.03     26.47 o 
  -7  12   2      185.53      183.90     21.09 o 
  -6  12   2        6.03        4.89      8.48 o 
  -5  12   2      674.03      632.27     29.34 o 
  -4  12   2       36.22       50.33      9.76 o 
  -3  12   2        4.15        8.63      6.45 o 
  -2  12   2      183.02      189.25     13.75 o 
  -1  12   2      418.72      400.85     21.30 o 
   0  12   2     1273.45     1265.63     36.25 o 
   1  12   2       13.10       13.29      6.21 o 
   2  12   2      128.73      127.79     12.76 o 
   3  12   2      142.38      132.25     13.42 o 
   4  12   2      247.66      182.69     18.61 o 
   5  12   2      351.09      342.86     24.71 o 
   6  12   2      900.29      880.50     37.49 o 
   7  12   2        3.83        7.61      8.96 o 
   8  12   2      175.16      191.32     28.69 o 
   9  12   2       82.90       79.91     21.64 o 
  -9  13   2       10.01       10.75     13.54 o 
  -8  13   2      567.72      576.13     34.05 o 
  -7  13   2       23.03       13.74      9.81 o 
  -6  13   2      317.74      274.53     23.46 o 
  -5  13   2        2.03       -1.17      7.76 o 
  -4  13   2        2.53        6.65      6.85 o 
  -3  13   2      532.43      510.70     22.04 o 
  -2  13   2      103.24       87.10     13.42 o 
  -1  13   2      144.12      142.61     15.93 o 
   0  13   2       38.54       38.93     10.27 o 
   1  13   2       25.00       22.19      9.05 o 
   2  13   2       15.34        2.97      6.09 o 
   3  13   2        6.14        0.58      6.60 o 
   4  13   2     1090.69     1059.30     42.49 o 
   5  13   2        6.94       13.61      9.74 o 
   6  13   2       98.84       88.01     15.93 o 
   7  13   2       36.93       25.45     11.94 o 
   8  13   2       60.90       36.72     15.23 o 
   9  13   2       35.94       48.35     18.35 o 
  -9  14   2       34.78       37.88     17.58 o 
  -8  14   2       13.50        6.65      9.99 o 
  -7  14   2       36.83       16.93     11.12 o 
  -6  14   2      221.29      218.16     23.05 o 
  -5  14   2      415.78      409.54     26.81 o 
  -4  14   2      140.09      140.34     17.51 o 
  -3  14   2       59.47       67.08     13.53 o 
  -2  14   2        1.65        0.00      7.18 o 
  -1  14   2       85.74       86.72     14.10 o 
   0  14   2      166.10      176.40     18.14 o 
   1  14   2       83.46       86.05     13.74 o 
   2  14   2      141.89      126.89     16.54 o 
   3  14   2      154.08      143.24     15.02 o 
   4  14   2      264.35      258.83     25.50 o 
   5  14   2       70.19       69.17     14.74 o 
   6  14   2        4.69       -2.91      8.75 o 
   7  14   2       64.56       65.84     15.52 o 
   8  14   2       93.67       89.62     22.44 o 
   9  14   2       85.11      101.06     24.46 o 
  -9  15   2        0.12        2.16     12.36 o 
  -8  15   2       30.40       33.20     14.30 o 
  -7  15   2      320.06      333.90     30.66 o 
  -6  15   2      192.86      218.39     23.90 o 
  -5  15   2        3.70        4.88      8.42 o 
  -4  15   2     1125.09     1154.05     49.45 o 
  -3  15   2      454.20      473.36     26.92 o 
  -2  15   2       85.87       72.59     14.35 o 
  -1  15   2      465.23      498.01     26.97 o 
   0  15   2        3.35        8.19      8.96 o 
   1  15   2      279.82      249.66     22.00 o 
   2  15   2     1989.10     1989.52     51.97 o 
   3  15   2        9.00       12.32      9.56 o 
   4  15   2      253.88      239.20     22.88 o 
   5  15   2      203.62      196.05     21.91 o 
   6  15   2      462.66      451.21     31.38 o 
   7  15   2       51.26       31.33     13.48 o 
   8  15   2       64.86       69.20     21.29 o 
  -8  16   2       51.49       38.60     14.04 o 
  -7  16   2        2.66        0.74      9.46 o 
  -6  16   2     1634.00     1684.44     64.96 o 
  -5  16   2        0.92       -0.28      9.66 o 
  -4  16   2     2220.20     2217.24     69.50 o 
  -3  16   2       57.15       67.85     13.81 o 
  -2  16   2       20.12       15.78      9.56 o 
  -1  16   2        7.87        7.49      9.28 o 
   0  16   2      294.42      288.43     23.76 o 
   1  16   2       78.78       61.71     13.74 o 
   2  16   2     3555.76     3529.79     82.72 o 
   3  16   2        4.09        4.20     11.55 o 
   4  16   2     3955.37     3905.78     93.29 o 
   5  16   2        1.38       -5.81      9.40 o 
   6  16   2       67.71       43.64     13.69 o 
   7  16   2       66.11       54.59     15.08 o 
   8  16   2       14.83       19.88     14.49 o 
  -8  17   2      334.37      329.84     41.20 o 
  -7  17   2       70.76       49.83     18.06 o 
  -6  17   2      291.45      341.52     35.42 o 
  -5  17   2       99.75       91.19     20.49 o 
  -4  17   2      953.82      910.28     46.83 o 
  -3  17   2       47.44       39.75     12.31 o 
  -2  17   2     1153.89     1136.52     42.42 o 
  -1  17   2       43.60       38.32     12.57 o 
   0  17   2     1365.90     1264.37     44.14 o 
   1  17   2       75.91       58.65     14.10 o 
   2  17   2      455.34      447.95     28.48 o 
   3  17   2       67.76       48.54     16.79 o 
   4  17   2       18.39       22.92     13.10 o 
   5  17   2      100.37      118.27     22.79 o 
   6  17   2      104.70      138.63     24.70 o 
   7  17   2      101.47       89.19     21.89 o 
  -7  18   2      227.14      286.63     35.65 o 
  -6  18   2      151.07      195.60     30.12 o 
  -5  18   2        3.39       12.53     11.80 o 
  -4  18   2       36.70       41.00     14.49 o 
  -3  18   2      142.13      138.17     19.82 o 
  -2  18   2        3.48        9.07      9.47 o 
  -1  18   2       12.79        6.23      9.67 o 
   0  18   2      489.09      426.55     29.61 o 
   1  18   2       59.75       71.65     15.66 o 
   2  18   2      154.09      116.11     18.15 o 
   3  18   2        0.97        7.85     11.33 o 
   4  18   2       40.35       31.96     14.28 o 
   5  18   2      128.89      158.81     26.22 o 
   6  18   2      181.10      191.59     29.74 o 
   7  18   2       19.24       17.10     14.28 o 
  -7  19   2       31.98       29.92     17.49 o 
  -6  19   2        2.24        0.52     12.05 o 
  -5  19   2       33.42       31.40     14.99 o 
  -4  19   2       19.20       20.11     13.55 o 
  -3  19   2        0.24        3.09      8.90 o 
  -2  19   2        0.34       -3.09      8.55 o 
  -1  19   2       22.42       32.20     12.49 o 
   0  19   2        1.30       -3.79      8.96 o 
   1  19   2        3.77       -0.23      9.19 o 
   2  19   2        0.57       -3.26      8.12 o 
   3  19   2       15.20       11.26     11.82 o 
   4  19   2        2.12        4.26     12.05 o 
   5  19   2       58.97       72.42     19.91 o 
   6  19   2        0.77       -2.48     11.18 o 
  -6  20   2       11.57       10.44     12.80 o 
  -5  20   2       83.72      104.87     24.16 o 
  -4  20   2        1.53       -1.51     10.60 o 
  -3  20   2        3.63       -0.34     12.57 o 
  -2  20   2        3.81       -7.20      8.75 o 
  -1  20   2       16.09        6.92     10.73 o 
   0  20   2       23.22        9.80     10.90 o 
   1  20   2       21.10       16.18     12.12 o 
   2  20   2        5.85       -4.40      9.47 o 
   3  20   2        9.49       15.62     13.50 o 
   4  20   2       77.27       69.02     19.49 o 
   5  20   2       33.84       35.31     17.03 o 
   6  20   2       23.30       25.32     15.87 o 
  -5  21   2       32.92       43.45     18.00 o 
  -4  21   2        0.22        2.68     13.02 o 
  -3  21   2        1.03        0.54     12.36 o 
  -2  21   2       23.11       24.04     12.35 o 
  -1  21   2        1.00       -0.25      9.90 o 
   0  21   2        0.02        5.13     10.13 o 
   1  21   2        1.69        6.26     11.50 o 
   2  21   2        0.58       -4.03     10.88 o 
   3  21   2       32.82       28.70     14.64 o 
   4  21   2       65.25       34.82     15.21 o 
   5  21   2        7.36       15.17     17.45 o 
  -4  22   2      104.71      138.93     27.05 o 
  -3  22   2        0.43       -1.05     11.07 o 
  -2  22   2        3.81       -3.33      9.28 o 
  -1  22   2        0.33       -3.08      9.56 o 
   0  22   2       28.24       25.83     13.67 o 
   1  22   2       23.85       38.21     14.67 o 
   2  22   2       18.25       12.38     11.50 o 
   3  22   2        0.16       -0.84      9.49 o 
   4  22   2       66.77       75.65     22.21 o 
  -3  23   2        9.18       10.88     14.71 o 
  -2  23   2      112.79      193.49     26.94 o 
  -1  23   2       42.56       37.21     14.16 o 
   0  23   2      126.84      178.32     25.49 o 
   1  23   2       18.30       16.25     11.67 o 
   2  23   2       43.78       49.01     18.61 o 
 -11   1   3       82.01       98.54     20.24 o 
 -10   1   3       80.79       85.92     16.83 o 
  -9   1   3       74.49       70.38     14.27 o 
  -8   1   3      545.50      513.59     24.92 o 
  -7   1   3        0.78        0.89      5.57 o 
  -6   1   3      753.44      763.83     18.45 o 
  -5   1   3      388.13      347.62     12.13 o 
  -4   1   3      744.93      843.93     15.97 o 
  -3   1   3     1102.06     1173.39     18.27 o 
  -2   1   3     2932.26     3174.28     34.40 o 
  -1   1   3        0.51        1.96      1.78 o 
   0   1   3    25825.39    27785.41    296.08 o 
   1   1   3       67.83       70.21      4.67 o 
   2   1   3    10622.10    11405.93    121.13 o 
   3   1   3        3.47        1.63      2.88 o 
   4   1   3     7544.00     8078.21     92.66 o 
   5   1   3        1.87        5.67      3.94 o 
   6   1   3     2128.57     2093.60     43.31 o 
   7   1   3        2.32        3.57      6.07 o 
   8   1   3      779.16      816.56     32.54 o 
   9   1   3      146.94      128.16     19.59 o 
  10   1   3      141.08      158.35     22.59 o 
  11   1   3        0.12        1.49      9.05 o 
 -11   2   3       16.04       10.35     11.18 o 
 -10   2   3      494.49      494.84     33.05 o 
  -9   2   3       84.73       82.69     13.94 o 
  -8   2   3        4.12        6.56      7.10 o 
  -7   2   3       67.82       65.30     10.46 o 
  -6   2   3      886.15     1138.82     26.09 o 
  -5   2   3       14.50       21.17      4.96 o 
  -4   2   3     8199.40     9384.46    141.13 o 
  -3   2   3     1073.37     1082.61     17.71 o 
  -2   2   3      196.25      177.12      7.49 o 
  -1   2   3      125.56      126.28      5.25 o 
   0   2   3     1577.64     1700.28     19.67 o 
   1   2   3        4.94        4.35      3.10 o 
   2   2   3      164.46      188.67      7.66 o 
   3   2   3        7.99        1.79      2.67 o 
   4   2   3     1244.86     1389.94     27.15 o 
   5   2   3       43.76       53.35      9.97 o 
   6   2   3      855.43      716.31     26.11 o 
   7   2   3       78.27       69.20     11.53 o 
   8   2   3       46.00       42.95     10.82 o 
   9   2   3       38.69       48.00     11.90 o 
  10   2   3       94.41       86.89     17.45 o 
  11   2   3        0.12       -7.00      8.07 o 
 -11   3   3        0.06        1.90     10.99 o 
 -10   3   3       12.81        8.90      7.82 o 
  -9   3   3       99.95      109.71     15.18 o 
  -8   3   3      357.17      337.70     22.03 o 
  -7   3   3        2.31        1.57      6.07 o 
  -6   3   3       23.31       21.76      6.96 o 
  -5   3   3      433.67      376.77     13.56 o 
  -4   3   3     1799.42     1988.53     28.38 o 
  -3   3   3     1940.57     2074.62     32.77 o 
  -2   3   3      268.97      287.91      9.06 o 
  -1   3   3       30.74       30.67      3.83 o 
   0   3   3       35.95       27.54      3.61 o 
   1   3   3        1.91        2.94      3.42 o 
   2   3   3      959.00      988.38     16.53 o 
   3   3   3       36.55       40.91      4.35 o 
   4   3   3     1898.43     1957.83     32.93 o 
   5   3   3       82.56       78.02      9.49 o 
   6   3   3        0.12        2.12      6.58 o 
   7   3   3      189.16      174.33     16.47 o 
   8   3   3       79.87       68.14     12.72 o 
   9   3   3       12.91       10.65      8.51 o 
  10   3   3        1.74        4.34      8.37 o 
  11   3   3       49.08       47.44     12.79 o 
 -11   4   3        4.22       10.13      9.72 o 
 -10   4   3       12.20        8.48      8.79 o 
  -9   4   3        7.01        3.67      6.85 o 
  -8   4   3     1549.57     1570.26     42.08 o 
  -7   4   3      261.74      271.32     17.63 o 
  -6   4   3       67.34       42.99      8.35 o 
  -5   4   3     1091.09     1129.84     24.97 o 
  -4   4   3     2143.89     2357.12     37.87 o 
  -3   4   3       19.81       16.66      4.11 o 
  -2   4   3     2582.25     2516.78     29.55 o 
  -1   4   3      575.01      549.51     11.82 o 
   0   4   3      278.67      246.65      8.32 o 
   1   4   3       33.13       34.45      4.32 o 
   2   4   3     4602.89     5030.48     36.96 o 
   3   4   3        2.26        3.72      3.35 o 
   4   4   3       44.49       23.97      6.17 o 
   5   4   3       52.08       45.45      8.27 o 
   6   4   3      157.69      154.24     16.73 o 
   7   4   3      177.89      171.52     15.42 o 
   8   4   3      249.77      236.83     20.64 o 
   9   4   3      114.49      123.50     16.92 o 
  10   4   3        5.29        2.25      8.22 o 
 -11   5   3        8.02        7.90     10.44 o 
 -10   5   3      286.22      301.84     25.00 o 
  -9   5   3       46.00       40.93     10.45 o 
  -8   5   3       70.30       47.93     11.74 o 
  -7   5   3      331.99      325.21     18.92 o 
  -6   5   3      263.93      282.68     16.20 o 
  -5   5   3      134.92      164.34     10.19 o 
  -4   5   3      141.82      130.87      8.90 o 
  -3   5   3      738.34      701.14     15.87 o 
  -2   5   3      893.56      899.95     16.41 o 
  -1   5   3       28.62       26.38      4.23 o 
   0   5   3      677.89      712.71     13.46 o 
   1   5   3       68.03       63.65      5.49 o 
   2   5   3      429.10      406.55     11.60 o 
   3   5   3        6.29        6.45      2.97 o 
   4   5   3      565.19      481.33     17.93 o 
   5   5   3      451.66      419.82     18.39 o 
   6   5   3      904.59      811.08     27.08 o 
   7   5   3      421.35      418.67     25.72 o 
   8   5   3      849.98      783.27     32.27 o 
   9   5   3       45.65       46.24     11.56 o 
  10   5   3        9.69       -6.42      9.54 o 
 -11   6   3        9.95       12.48     13.11 o 
 -10   6   3        1.17       -1.55      8.42 o 
  -9   6   3       34.63       23.62      9.81 o 
  -8   6   3       16.66       22.79      9.45 o 
  -7   6   3        7.30        1.59      6.09 o 
  -6   6   3        0.00        4.28      5.51 o 
  -5   6   3        3.02        4.41      3.79 o 
  -4   6   3      354.04      352.98     13.15 o 
  -3   6   3       74.09       63.83      5.61 o 
  -2   6   3        0.72       -0.28      2.93 o 
  -1   6   3        9.46        3.86      3.10 o 
   0   6   3     2451.56     2566.38     43.60 o 
   1   6   3       45.47       38.48      4.80 o 
   2   6   3      645.67      753.89     15.69 o 
   3   6   3        0.02        1.51      3.40 o 
   4   6   3       77.25      143.48     11.51 o 
   5   6   3       11.95        9.61      6.21 o 
   6   6   3       67.43       73.41     11.21 o 
   7   6   3       46.93       44.68     11.71 o 
   8   6   3      208.99      224.24     22.95 o 
   9   6   3       30.82       27.26     12.31 o 
  10   6   3       66.93       60.01     16.50 o 
 -11   7   3       10.99        9.74     13.98 o 
 -10   7   3       49.77       65.95     17.17 o 
  -9   7   3      333.31      370.95     34.36 o 
  -8   7   3       54.88       45.14     12.12 o 
  -7   7   3      643.87      613.05     25.16 o 
  -6   7   3        0.37        1.20      5.80 o 
  -5   7   3        8.39        6.68      4.49 o 
  -4   7   3      410.67      375.48     14.06 o 
  -3   7   3      757.82      753.73     21.22 o 
  -2   7   3      249.55      206.58      9.50 o 
  -1   7   3        0.03        1.64      3.10 o 
   0   7   3      109.62       92.54      6.13 o 
   1   7   3        4.12        5.52      2.79 o 
   2   7   3     1839.92     2002.10     25.83 o 
   3   7   3       12.70        7.85      4.10 o 
   4   7   3      264.53      283.05     15.28 o 
   5   7   3      182.84      169.98     14.29 o 
   6   7   3       75.04       68.80     11.25 o 
   7   7   3       90.27       92.48     18.72 o 
   8   7   3      311.71      293.84     31.34 o 
   9   7   3       24.68       21.33      9.90 o 
  10   7   3       23.46       12.27     10.16 o 
 -11   8   3      106.39       86.63     21.76 o 
 -10   8   3     1306.03     1448.90     55.39 o 
  -9   8   3       38.45       42.63     15.38 o 
  -8   8   3     1823.71     1919.04     63.75 o 
  -7   8   3      776.99      854.01     34.07 o 
  -6   8   3      483.24      447.01     20.58 o 
  -5   8   3      340.22      288.80     16.28 o 
  -4   8   3      141.67      163.97     10.50 o 
  -3   8   3      221.96      203.13     10.68 o 
  -2   8   3      779.78      818.22     16.66 o 
  -1   8   3      196.82      201.09      9.67 o 
   0   8   3    16338.99    19273.91    265.36 o 
   1   8   3        0.01       -2.62      2.66 o 
   2   8   3     8976.00    10513.41     59.69 o 
   3   8   3       40.69       43.63      5.99 o 
   4   8   3     3802.12     4231.31     52.81 o 
   5   8   3       68.62       73.44     12.98 o 
   6   8   3      421.69      374.04     24.67 o 
   7   8   3      100.29       88.52     17.66 o 
   8   8   3       48.94       33.88     13.95 o 
   9   8   3        4.42        4.63     11.47 o 
  10   8   3      178.84      168.94     25.31 o 
 -10   9   3       77.56       76.83     21.13 o 
  -9   9   3       95.64       96.07     20.33 o 
  -8   9   3       54.24       67.14     16.59 o 
  -7   9   3      872.74      953.41     36.94 o 
  -6   9   3       11.02       16.68      8.67 o 
  -5   9   3      578.98      607.23     21.91 o 
  -4   9   3      266.97      327.15     13.46 o 
  -3   9   3      108.43       75.94      7.43 o 
  -2   9   3     1066.30     1207.53     21.98 o 
  -1   9   3      414.80      432.28     13.28 o 
   0   9   3      980.25     1069.23     18.87 o 
   1   9   3      518.90      558.91     18.75 o 
   2   9   3      410.45      454.75     17.56 o 
   3   9   3        4.97        2.64      5.09 o 
   4   9   3      207.69      259.74     19.63 o 
   5   9   3      335.64      346.84     22.47 o 
   6   9   3       39.89       29.21     11.71 o 
   7   9   3       17.80       28.48     12.36 o 
   8   9   3      201.93      208.07     28.28 o 
   9   9   3       15.19       16.71     14.13 o 
  10   9   3       22.06       20.66     11.73 o 
 -10  10   3      387.53      505.43     43.40 o 
  -9  10   3       33.55       30.11     13.95 o 
  -8  10   3        9.51       11.45      9.74 o 
  -7  10   3       36.66       49.26     12.70 o 
  -6  10   3        0.62       -4.72      6.60 o 
  -5  10   3      220.71      206.14     17.90 o 
  -4  10   3       52.12       44.63      8.64 o 
  -3  10   3        1.24        1.08      3.98 o 
  -2  10   3     6630.23     7512.17    102.80 o 
  -1  10   3       66.73       61.51      6.69 o 
   0  10   3     1158.14     1334.82     37.79 o 
   1  10   3       26.80       23.43      6.09 o 
   2  10   3       97.65       73.54      9.89 o 
   3  10   3        1.78        1.81      5.05 o 
   4  10   3     2828.53     2974.03     58.06 o 
   5  10   3       30.06       27.07     10.73 o 
   6  10   3     6084.94     6444.07     95.22 o 
   7  10   3        0.38        4.24     10.21 o 
   8  10   3      669.12      633.87     41.48 o 
   9  10   3       89.99       88.51     22.61 o 
  10  10   3       42.47       28.13     16.69 o 
 -10  11   3      345.25      372.37     39.90 o 
  -9  11   3       32.74       42.83     15.64 o 
  -8  11   3      319.49      292.38     25.94 o 
  -7  11   3      192.20      166.34     19.86 o 
  -6  11   3      198.54      202.25     20.10 o 
  -5  11   3      893.11      884.31     33.58 o 
  -4  11   3     1683.93     1770.85     37.67 o 
  -3  11   3      124.35      118.65     12.06 o 
  -2  11   3     1080.84     1091.87     27.04 o 
  -1  11   3      263.80      257.76     11.67 o 
   0  11   3      425.59      417.25     16.86 o 
   1  11   3       76.53       68.89      9.41 o 
   2  11   3        9.42        4.31      5.46 o 
   3  11   3       90.67       81.91     11.04 o 
   4  11   3     1333.45     1280.54     39.70 o 
   5  11   3       64.43       77.04     14.90 o 
   6  11   3      644.97      536.43     30.07 o 
   7  11   3       14.58       14.74     10.46 o 
   8  11   3       38.45       56.06     17.27 o 
   9  11   3        1.33       -3.85     10.95 o 
 -10  12   3        3.03       -1.85     12.18 o 
  -9  12   3       22.72       28.82     14.92 o 
  -8  12   3       12.23       12.27      9.67 o 
  -7  12   3        3.96        6.95      9.13 o 
  -6  12   3      120.12      119.34     16.72 o 
  -5  12   3       14.11       13.15      8.62 o 
  -4  12   3       24.89       20.45      7.34 o 
  -3  12   3      429.67      431.14     19.63 o 
  -2  12   3       15.45       11.99      5.99 o 
  -1  12   3       61.20       50.00     10.27 o 
   0  12   3        3.66        0.01      5.31 o 
   1  12   3       12.04        6.56      5.46 o 
   2  12   3      608.90      551.26     21.85 o 
   3  12   3      482.10      469.27     21.02 o 
   4  12   3      451.41      444.24     25.46 o 
   5  12   3       39.07       35.34     11.53 o 
   6  12   3     1191.46     1231.74     44.58 o 
   7  12   3       25.27       33.87     12.12 o 
   8  12   3        7.06       -1.02      9.85 o 
   9  12   3       11.62       15.07     12.02 o 
  -9  13   3       17.78        8.79     12.57 o 
  -8  13   3        3.02        3.85      9.13 o 
  -7  13   3      670.95      691.11     34.70 o 
  -6  13   3     1055.80     1070.78     40.95 o 
  -5  13   3        6.17        8.20      8.29 o 
  -4  13   3       22.35       18.46      8.05 o 
  -3  13   3      797.55      777.27     26.42 o 
  -2  13   3      574.59      547.54     26.24 o 
  -1  13   3      212.08      201.28     17.82 o 
   0  13   3      531.44      526.87     25.17 o 
   1  13   3        0.33       -1.19      5.86 o 
   2  13   3      295.36      315.83     18.59 o 
   3  13   3       46.22       36.93      9.68 o 
   4  13   3       53.44       34.91     11.57 o 
   5  13   3        6.33        2.23      8.75 o 
   6  13   3       17.14        6.20     10.46 o 
   7  13   3       17.81       25.43     11.02 o 
   8  13   3       10.04       -2.93      9.85 o 
   9  13   3        1.76        7.25     11.77 o 
  -9  14   3        0.02       -0.53     11.34 o 
  -8  14   3        1.00        2.65      9.13 o 
  -7  14   3      147.77      149.52     20.61 o 
  -6  14   3       57.07       67.37     14.16 o 
  -5  14   3        8.51        5.23      8.25 o 
  -4  14   3      148.98      120.27     14.25 o 
  -3  14   3      789.72      772.05     32.24 o 
  -2  14   3       11.62       15.01      9.19 o 
  -1  14   3      365.41      339.22     22.54 o 
   0  14   3      251.79      227.08     19.59 o 
   1  14   3        1.03       -2.63      6.90 o 
   2  14   3      747.78      803.80     32.45 o 
   3  14   3      183.59      186.47     19.51 o 
   4  14   3       25.82       23.87     10.73 o 
   5  14   3      441.31      396.42     28.26 o 
   6  14   3      797.66      849.17     39.47 o 
   7  14   3       19.97       46.37     14.41 o 
   8  14   3       74.51       82.62     19.39 o 
  -9  15   3       84.98       75.71     19.99 o 
  -8  15   3      167.10      223.10     26.21 o 
  -7  15   3      197.44      209.06     24.19 o 
  -6  15   3       23.91       13.24      9.83 o 
  -5  15   3       46.64       42.39     14.13 o 
  -4  15   3     1137.03     1178.09     49.45 o 
  -3  15   3      230.84      213.21     20.96 o 
  -2  15   3     2505.73     2555.31     58.10 o 
  -1  15   3       47.22       47.62     12.44 o 
   0  15   3       53.18       40.19     12.12 o 
   1  15   3       39.83       51.64     12.88 o 
   2  15   3      707.52      705.46     31.99 o 
   3  15   3       20.82       19.14     12.70 o 
   4  15   3      143.48      148.65     19.59 o 
   5  15   3        1.82       -0.31      9.28 o 
   6  15   3       11.48        3.91     10.00 o 
   7  15   3        9.92        0.79      9.11 o 
   8  15   3       19.44       28.86     14.99 o 
  -8  16   3        3.75        0.44     11.26 o 
  -7  16   3      126.78      126.18     24.78 o 
  -6  16   3       91.31       72.82     19.20 o 
  -5  16   3        0.17       -4.33      9.76 o 
  -4  16   3        3.28        3.22     10.31 o 
  -3  16   3      858.32      861.83     36.47 o 
  -2  16   3      154.50      152.80     19.37 o 
  -1  16   3      612.85      600.51     30.88 o 
   0  16   3     1086.72     1097.05     40.12 o 
   1  16   3        1.77        8.57      9.47 o 
   2  16   3      242.95      257.83     22.90 o 
   3  16   3       15.72       18.76     13.19 o 
   4  16   3      562.85      566.41     37.76 o 
   5  16   3      322.96      351.47     34.36 o 
   6  16   3        2.25        4.84      9.30 o 
   7  16   3       44.92       37.36     13.37 o 
   8  16   3       65.73       74.91     21.64 o 
  -8  17   3       53.77       43.51     18.41 o 
  -7  17   3        2.92        3.13     12.57 o 
  -6  17   3      762.64      807.61     46.80 o 
  -5  17   3        1.92       12.64     11.67 o 
  -4  17   3       12.27       12.88     11.67 o 
  -3  17   3      120.37      107.15     18.06 o 
  -2  17   3      265.06      240.27     23.20 o 
  -1  17   3       68.00       47.47     13.12 o 
   0  17   3     1058.93      884.94     37.73 o 
   1  17   3        7.44       11.23     10.03 o 
   2  17   3     4278.12     3793.65    118.98 o 
   3  17   3       19.38       19.39     13.28 o 
   4  17   3      170.41      110.15     22.61 o 
   5  17   3        6.34        0.81     11.96 o 
   6  17   3      104.91      139.40     25.87 o 
   7  17   3        0.01       -0.60     10.18 o 
  -7  18   3       26.71        9.75     12.62 o 
  -6  18   3      197.45      216.25     30.92 o 
  -5  18   3      154.21      161.99     26.70 o 
  -4  18   3        2.15       -8.26      8.26 o 
  -3  18   3        2.60       -1.46      8.82 o 
  -2  18   3      173.89      176.27     21.82 o 
  -1  18   3        5.12        2.21      8.62 o 
   0  18   3      449.92      436.35     29.58 o 
   1  18   3       77.52       48.08     13.41 o 
   2  18   3        1.56        7.30      9.45 o 
   3  18   3      136.92      171.74     25.74 o 
   4  18   3        2.63       -2.50     10.54 o 
   5  18   3      181.56      190.40     30.20 o 
   6  18   3       18.01        4.71     10.47 o 
   7  18   3        2.40        9.56     13.95 o 
  -7  19   3       26.42       48.42     19.86 o 
  -6  19   3      116.34      137.74     27.15 o 
  -5  19   3       19.80       22.11     14.99 o 
  -4  19   3       69.52       55.25     18.41 o 
  -3  19   3       70.49       76.81     16.87 o 
  -2  19   3       22.84       22.42     11.31 o 
  -1  19   3       28.02       24.19     11.45 o 
   0  19   3       56.75       34.01     12.74 o 
   1  19   3       13.78        5.14      9.59 o 
   2  19   3        0.05       -8.25      8.25 o 
   3  19   3       21.96       21.90     14.99 o 
   4  19   3        3.41      -11.96     11.96 o 
   5  19   3        9.88        8.35     13.54 o 
   6  19   3      133.51      205.48     31.46 o 
  -6  20   3       11.89       26.60     16.52 o 
  -5  20   3       19.13       24.82     15.87 o 
  -4  20   3       10.74        7.59     12.21 o 
  -3  20   3        0.66       -2.35     10.30 o 
  -2  20   3       89.78       64.68     15.90 o 
  -1  20   3       24.68        8.32      9.95 o 
   0  20   3      115.36      153.18     22.06 o 
   1  20   3        0.71        5.26      9.95 o 
   2  20   3        5.52       -3.52     11.47 o 
   3  20   3        1.46       -5.71     12.98 o 
   4  20   3       27.94       26.85     16.31 o 
   5  20   3        0.15       -7.47     13.22 o 
  -5  21   3        2.69       15.11     13.57 o 
  -4  21   3        4.27       15.84     11.58 o 
  -3  21   3       11.46        7.00     12.89 o 
  -2  21   3       55.92       62.86     16.04 o 
  -1  21   3        1.51        6.74      9.74 o 
   0  21   3        3.17        0.19      9.95 o 
   1  21   3        2.38       -4.29      9.74 o 
   2  21   3        0.02       -5.29     12.19 o 
   3  21   3       59.54       63.73     20.14 o 
   4  21   3       10.59       20.38     16.31 o 
  -4  22   3       34.73       44.30     18.30 o 
  -3  22   3        0.13        9.46     11.94 o 
  -2  22   3       37.76       33.98     13.80 o 
  -1  22   3       35.84       38.90     14.60 o 
   0  22   3      340.79      409.41     34.56 o 
   1  22   3        0.01        0.70     10.90 o 
   2  22   3       11.23       -3.98      9.98 o 
   3  22   3        0.16       14.18     15.16 o 
  -3  23   3        2.48       14.18     13.12 o 
  -2  23   3      103.83      135.98     23.18 o 
  -1  23   3       34.79       34.16     14.00 o 
   0  23   3       26.83       34.16     13.97 o 
   1  23   3        0.93        4.69     11.33 o 
   2  23   3        9.05       29.49     16.53 o 
 -11   0   4       62.61       79.33     23.96 o 
 -10   0   4       85.22       70.66     22.21 o 
  -9   0   4       64.27       58.88     19.43 o 
  -8   0   4     1248.72     1283.46     59.68 o 
  -7   0   4        4.84        6.80     10.34 o 
  -6   0   4     2788.87     3002.00     69.16 o 
  -5   0   4      192.68      270.85     19.55 o 
  -4   0   4    14416.94    16037.80    217.29 o 
  -3   0   4     4062.33     4262.17     47.59 o 
  -2   0   4   426539.66   377401.63   9429.35 o 
  -1   0   4       26.07       38.90      6.94 o 
   0   0   4   159444.27   158829.52   7412.08 o 
   1   0   4       36.67       37.30      4.72 o 
   2   0   4     1650.63     1970.80     45.89 o 
   3   0   4        4.21        1.85      3.21 o 
   4   0   4     2261.81     2237.99     35.71 o 
   5   0   4      192.99      159.24     18.06 o 
   6   0   4     2349.49     2455.61     61.94 o 
   7   0   4      189.36      189.81     27.76 o 
   8   0   4      479.69      487.90     40.25 o 
   9   0   4        1.15        1.31     13.74 o 
  10   0   4        7.95       17.66     13.67 o 
 -11   1   4       10.97       25.90     12.46 o 
 -10   1   4        7.66        9.08      9.74 o 
  -9   1   4        1.22        7.91      8.30 o 
  -8   1   4     1857.47     1873.94     50.77 o 
  -7   1   4        9.51        2.59      5.88 o 
  -6   1   4      719.10      672.67     18.01 o 
  -5   1   4      350.43      367.95     12.90 o 
  -4   1   4     6728.80     7760.92     77.59 o 
  -3   1   4       65.59       57.08      5.49 o 
  -2   1   4    43495.91    47238.30    408.60 o 
  -1   1   4      586.14      616.61     11.62 o 
   0   1   4     3982.80     4119.52     39.61 o 
   1   1   4        0.48        2.92      3.00 o 
   2   1   4      113.65      108.99      6.25 o 
   3   1   4        8.05        6.43      3.03 o 
   4   1   4       12.93       10.17      3.59 o 
   5   1   4        1.62        0.29      3.85 o 
   6   1   4        0.35       -2.39      4.65 o 
   7   1   4        2.77       -1.84      5.74 o 
   8   1   4      416.09      405.63     25.18 o 
   9   1   4        0.03        5.10      7.96 o 
  10   1   4      114.54      116.15     19.71 o 
 -11   2   4        6.63       -1.68     10.13 o 
 -10   2   4        0.20        2.52      9.05 o 
  -9   2   4        9.01        4.09      7.46 o 
  -8   2   4       40.16       33.96      9.76 o 
  -7   2   4        4.54        4.67      6.21 o 
  -6   2   4       85.48      125.30      9.55 o 
  -5   2   4        3.67       -0.58      3.46 o 
  -4   2   4       14.61        7.34      3.92 o 
  -3   2   4        0.78        0.98      2.86 o 
  -2   2   4      310.50      316.71      9.12 o 
  -1   2   4      537.93      543.24     10.02 o 
   0   2   4    14756.84    15738.69    242.85 o 
   1   2   4        0.18        2.25      2.78 o 
   2   2   4    14961.01    15243.91    209.78 o 
   3   2   4       47.84       47.29      5.49 o 
   4   2   4     8885.31    10407.35    108.84 o 
   5   2   4       16.05       13.29      4.86 o 
   6   2   4      107.73       97.51     12.55 o 
   7   2   4      262.97      234.27     19.26 o 
   8   2   4       18.03       16.18      8.15 o 
   9   2   4       88.82       87.69     14.51 o 
  10   2   4      222.52      224.17     26.47 o 
 -11   3   4        5.71        5.25     11.12 o 
 -10   3   4      107.23      104.77     17.01 o 
  -9   3   4        6.58        3.88      7.51 o 
  -8   3   4      707.44      793.94     30.14 o 
  -7   3   4       77.24       61.18      9.36 o 
  -6   3   4     4231.86     4305.24     55.64 o 
  -5   3   4       53.00       63.94      7.46 o 
  -4   3   4     1210.05      923.11     20.63 o 
  -3   3   4      245.76      206.64      9.12 o 
  -2   3   4      846.71      845.24     14.92 o 
  -1   3   4       21.40       18.88      3.61 o 
   0   3   4      398.41      381.85     10.01 o 
   1   3   4       23.15       27.66      4.30 o 
   2   3   4     1778.56     1735.44     33.52 o 
   3   3   4        1.45        0.76      3.15 o 
   4   3   4      282.09      290.12     14.49 o 
   5   3   4        0.12       -0.35      4.97 o 
   6   3   4      428.98      363.10     18.37 o 
   7   3   4       16.52       15.90      7.26 o 
   8   3   4     1683.34     1731.72     47.53 o 
   9   3   4      134.59      138.99     18.01 o 
  10   3   4        2.62        0.65      7.60 o 
 -11   4   4        6.89        7.27     11.45 o 
 -10   4   4      174.33      165.06     19.37 o 
  -9   4   4      113.85      104.20     15.37 o 
  -8   4   4      398.01      399.47     23.08 o 
  -7   4   4       98.37       96.45     12.38 o 
  -6   4   4      102.31       64.36      9.81 o 
  -5   4   4      121.21      182.77     10.67 o 
  -4   4   4       39.44       48.55      6.42 o 
  -3   4   4      186.03      171.80      8.83 o 
  -2   4   4      804.47      680.13     14.21 o 
  -1   4   4       60.23       69.38      5.39 o 
   0   4   4     3448.97     3540.93     52.81 o 
   1   4   4        1.88        4.65      3.19 o 
   2   4   4        0.96        2.52      3.46 o 
   3   4   4       73.16       70.94      6.77 o 
   4   4   4     1916.57     2337.62     39.65 o 
   5   4   4        4.04        5.00      5.57 o 
   6   4   4      344.54      332.13     21.74 o 
   7   4   4      140.87      132.91     15.39 o 
   8   4   4        2.35       12.12      7.78 o 
   9   4   4       39.59       38.92     10.97 o 
  10   4   4      168.10      163.64     20.50 o 
 -11   5   4        9.01       18.53     11.60 o 
 -10   5   4        5.66        1.75      7.91 o 
  -9   5   4       60.41       53.80     11.83 o 
  -8   5   4      245.97      234.38     17.55 o 
  -7   5   4      282.94      305.90     16.58 o 
  -6   5   4       16.14       22.07      6.89 o 
  -5   5   4      293.85      274.11     12.66 o 
  -4   5   4     2002.78     1880.42     28.33 o 
  -3   5   4       41.12       34.37      5.30 o 
  -2   5   4       19.43       13.95      3.76 o 
  -1   5   4       47.97       43.81      5.04 o 
   0   5   4     4014.96     4250.72     82.43 o 
   1   5   4       81.85       85.98      6.33 o 
   2   5   4     5134.61     5096.62     40.93 o 
   3   5   4        3.65        5.06      4.02 o 
   4   5   4      954.22      756.44     25.44 o 
   5   5   4       40.27       28.57      7.84 o 
   6   5   4      607.91      551.89     26.73 o 
   7   5   4        0.05        1.77      6.96 o 
   8   5   4      301.84      243.17     21.01 o 
   9   5   4       73.49       57.02     14.48 o 
  10   5   4       31.51       16.65     10.93 o 
 -11   6   4       29.75       34.84     13.85 o 
 -10   6   4       11.62        3.17      9.05 o 
  -9   6   4      108.94      107.96     15.69 o 
  -8   6   4       90.23       94.19     15.52 o 
  -7   6   4       30.46       27.40      8.51 o 
  -6   6   4      172.50      164.49     14.11 o 
  -5   6   4        8.49        7.86      4.84 o 
  -4   6   4      380.62      345.05     13.27 o 
  -3   6   4        9.32       10.61      4.10 o 
  -2   6   4      943.76      879.09     17.54 o 
  -1   6   4        6.78        3.26      3.10 o 
   0   6   4       69.37       74.39      6.08 o 
   1   6   4       16.90       16.46      4.25 o 
   2   6   4     8240.35     9144.07     61.59 o 
   3   6   4       17.85       24.09      5.03 o 
   4   6   4      280.63      269.85     14.70 o 
   5   6   4        2.28        6.00      6.07 o 
   6   6   4      136.48      129.14     13.91 o 
   7   6   4       57.93       49.79     12.21 o 
   8   6   4       10.66        9.81     11.03 o 
   9   6   4        0.04        0.77      7.96 o 
  10   6   4      200.86      250.33     28.83 o 
 -11   7   4       42.42       38.65     16.51 o 
 -10   7   4        0.12       -3.93      9.51 o 
  -9   7   4       98.65       99.50     20.64 o 
  -8   7   4      254.49      249.62     22.27 o 
  -7   7   4      382.20      359.45     20.07 o 
  -6   7   4      338.46      374.83     18.87 o 
  -5   7   4       15.18       13.87      5.16 o 
  -4   7   4      462.71      525.23     14.90 o 
  -3   7   4      193.88      174.62      9.81 o 
  -2   7   4       20.39       19.76      4.67 o 
  -1   7   4      151.88      151.81      8.44 o 
   0   7   4       34.61       36.92      5.49 o 
   1   7   4       11.86       14.79      4.25 o 
   2   7   4     2564.29     3230.99     34.81 o 
   3   7   4        0.00       -1.46      3.41 o 
   4   7   4     1230.87     1615.89     38.80 o 
   5   7   4       14.52       17.01      7.18 o 
   6   7   4       97.37       79.39     12.04 o 
   7   7   4       68.82       69.76     16.93 o 
   8   7   4      319.29      260.08     30.55 o 
   9   7   4      110.54       92.53     17.86 o 
  10   7   4       44.51       29.35     13.74 o 
 -11   8   4        4.71        3.65     13.36 o 
 -10   8   4      203.04      216.11     26.16 o 
  -9   8   4        0.22        1.96     10.40 o 
  -8   8   4      347.64      415.97     33.07 o 
  -7   8   4      233.65      242.52     18.45 o 
  -6   8   4       53.18       60.32     10.06 o 
  -5   8   4      420.03      398.03     14.82 o 
  -4   8   4     1687.32     1604.51     28.44 o 
  -3   8   4        1.05        1.16      3.54 o 
  -2   8   4      199.49      191.57     10.05 o 
  -1   8   4      104.41      100.80      7.64 o 
   0   8   4       93.22       76.61      6.77 o 
   1   8   4      119.32      126.01      7.90 o 
   2   8   4       37.56       37.31      5.49 o 
   3   8   4      208.90      217.07     11.11 o 
   4   8   4      261.83      251.87     15.56 o 
   5   8   4       87.52       92.19     14.41 o 
   6   8   4       11.40       18.92      9.95 o 
   7   8   4        0.02       -2.65      9.15 o 
   8   8   4        3.11        1.44     11.47 o 
   9   8   4       59.38       47.79     17.85 o 
  10   8   4        3.90        0.35     10.95 o 
 -10   9   4        0.01       -6.11     10.60 o 
  -9   9   4        7.78        2.83     10.21 o 
  -8   9   4        0.02       -6.54      6.54 o 
  -7   9   4        1.90       -3.26      6.90 o 
  -6   9   4      260.98      258.20     20.15 o 
  -5   9   4        3.23        4.10      4.78 o 
  -4   9   4     1532.28     1619.83     27.58 o 
  -3   9   4      239.37      243.38     12.23 o 
  -2   9   4      521.98      572.34     16.22 o 
  -1   9   4      517.89      538.20     15.70 o 
   0   9   4    13906.52    16164.01    284.83 o 
   1   9   4        9.45        6.10      3.73 o 
   2   9   4     1533.13     1766.60     25.86 o 
   3   9   4       17.46       19.63      6.65 o 
   4   9   4     1593.98     1606.99     42.60 o 
   5   9   4       36.98       34.34     10.95 o 
   6   9   4      215.43      259.21     22.81 o 
   7   9   4      108.98      114.07     21.34 o 
   8   9   4      733.34      775.57     45.64 o 
   9   9   4       22.12       13.22     14.13 o 
  10   9   4      347.65      383.84     35.62 o 
 -10  10   4        1.02       -3.57     11.63 o 
  -9  10   4       59.71       75.72     18.80 o 
  -8  10   4      244.11      239.55     23.27 o 
  -7  10   4      114.15      121.32     16.93 o 
  -6  10   4      629.45      613.20     29.19 o 
  -5  10   4      365.63      369.41     23.11 o 
  -4  10   4      221.74      222.26     14.89 o 
  -3  10   4       31.32       32.56      6.15 o 
  -2  10   4      979.18     1046.61     22.25 o 
  -1  10   4       85.21       78.63      7.64 o 
   0  10   4     3808.89     4247.08     72.04 o 
   1  10   4       15.82       16.69      5.84 o 
   2  10   4      112.55      104.75     10.78 o 
   3  10   4       22.93       27.32      7.80 o 
   4  10   4      234.89      201.50     19.04 o 
   5  10   4      218.47      235.05     21.56 o 
   6  10   4        2.01       -1.78      8.36 o 
   7  10   4      317.02      321.16     32.02 o 
   8  10   4       17.41       14.39     13.28 o 
   9  10   4       72.02       94.35     23.06 o 
 -10  11   4        3.48        0.36     11.94 o 
  -9  11   4       10.04        4.21     11.42 o 
  -8  11   4        3.01       -3.18      7.52 o 
  -7  11   4       22.58       17.57      9.67 o 
  -6  11   4     1137.75     1130.00     39.46 o 
  -5  11   4      143.25      135.06     16.08 o 
  -4  11   4      267.77      264.35     16.85 o 
  -3  11   4      311.74      289.31     16.13 o 
  -2  11   4        2.03       -2.03      4.18 o 
  -1  11   4       14.04       14.06      5.12 o 
   0  11   4       18.06       26.62      6.53 o 
   1  11   4      112.28      116.12     11.81 o 
   2  11   4      800.81      817.19     25.63 o 
   3  11   4       39.76       43.84      9.46 o 
   4  11   4     2892.42     2845.37     59.07 o 
   5  11   4      168.36      150.88     18.84 o 
   6  11   4     3028.41     3270.30     70.79 o 
   7  11   4       35.57       36.41     14.24 o 
   8  11   4       29.71       24.03     15.08 o 
   9  11   4        3.46       11.89     14.38 o 
 -10  12   4      188.56      181.15     29.83 o 
  -9  12   4        6.46        5.19     12.36 o 
  -8  12   4       33.81       24.82     10.95 o 
  -7  12   4       18.94       11.58      8.82 o 
  -6  12   4       46.77       48.59     12.60 o 
  -5  12   4       10.65        4.60      7.39 o 
  -4  12   4      343.48      347.78     18.58 o 
  -3  12   4      129.27      125.86     13.13 o 
  -2  12   4      189.53      182.88     13.81 o 
  -1  12   4      185.03      168.33     16.08 o 
   0  12   4      296.77      281.64     16.28 o 
   1  12   4       72.58       65.47     10.20 o 
   2  12   4      449.11      402.26     19.56 o 
   3  12   4        4.82        8.45      6.89 o 
   4  12   4     1714.10     1782.05     48.73 o 
   5  12   4       23.46       31.95     11.71 o 
   6  12   4      167.75      114.79     18.71 o 
   7  12   4      155.38      149.07     21.56 o 
   8  12   4       59.30       59.73     19.55 o 
   9  12   4       12.38       15.07     14.24 o 
  -9  13   4        0.48        2.36     11.19 o 
  -8  13   4       12.54        7.96      8.90 o 
  -7  13   4       36.79       28.18     11.51 o 
  -6  13   4       70.99       79.37     14.90 o 
  -5  13   4      484.88      513.70     27.86 o 
  -4  13   4     1239.25     1214.61     34.19 o 
  -3  13   4        7.92        8.83      7.29 o 
  -2  13   4      533.58      453.89     24.25 o 
  -1  13   4        4.56        8.22      7.67 o 
   0  13   4        9.56        3.68      7.67 o 
   1  13   4       81.48       81.08     11.56 o 
   2  13   4     1131.81     1109.67     31.83 o 
   3  13   4       34.55       27.75     10.66 o 
   4  13   4      473.62      420.29     26.62 o 
   5  13   4        4.11       17.71      9.95 o 
   6  13   4      441.31      426.10     30.70 o 
   7  13   4        0.03        3.20      9.51 o 
   8  13   4       18.60       21.28     16.22 o 
   9  13   4        0.53       -9.39     10.51 o 
  -9  14   4       88.07      119.54     25.57 o 
  -8  14   4       32.86       43.32     13.36 o 
  -7  14   4      131.31      146.19     20.50 o 
  -6  14   4        9.61       19.67     10.27 o 
  -5  14   4      824.31      853.58     35.53 o 
  -4  14   4      443.09      397.50     21.86 o 
  -3  14   4       34.34       34.06     11.12 o 
  -2  14   4      967.94      899.24     34.33 o 
  -1  14   4      733.11      686.14     30.14 o 
   0  14   4      651.37      669.05     30.12 o 
   1  14   4       27.04       23.14      9.83 o 
   2  14   4      600.35      622.67     25.29 o 
   3  14   4       96.41       84.65     15.17 o 
   4  14   4       33.25       24.55     11.12 o 
   5  14   4       25.36       10.17      9.84 o 
   6  14   4       70.89       70.81     15.80 o 
   7  14   4       60.27       63.29     16.47 o 
   8  14   4      174.10      204.84     30.89 o 
  -9  15   4       24.22       38.29     18.06 o 
  -8  15   4       66.32       82.18     18.09 o 
  -7  15   4       36.32       35.77     13.47 o 
  -6  15   4      533.90      524.08     31.13 o 
  -5  15   4       62.21       51.74     14.71 o 
  -4  15   4       91.98       94.12     15.57 o 
  -3  15   4      154.41      155.25     18.80 o 
  -2  15   4      368.14      327.25     24.16 o 
  -1  15   4      453.80      433.18     25.70 o 
   0  15   4     4264.25     4567.94     77.44 o 
   1  15   4      353.69      346.03     24.74 o 
   2  15   4        5.27        2.95      8.36 o 
   3  15   4      123.78      116.04     20.49 o 
   4  15   4       25.60       18.53     10.62 o 
   5  15   4       25.89       33.77     13.22 o 
   6  15   4        3.90       -3.77      9.28 o 
   7  15   4        0.54       -9.47      9.47 o 
   8  15   4        0.97      -12.57     12.57 o 
  -8  16   4        0.01       -7.95      9.38 o 
  -7  16   4      502.34      522.33     40.24 o 
  -6  16   4       52.77       43.40     16.07 o 
  -5  16   4      320.86      343.24     32.02 o 
  -4  16   4     1908.30     1979.07     65.30 o 
  -3  16   4      241.49      266.33     23.27 o 
  -2  16   4      776.63      776.63     34.81 o 
  -1  16   4     1124.98     1183.23     41.93 o 
   0  16   4     1518.45     1591.03     48.07 o 
   1  16   4      402.10      372.64     26.21 o 
   2  16   4     1955.17     2269.76     57.43 o 
   3  16   4       19.19        5.96     10.95 o 
   4  16   4       49.93       63.47     17.58 o 
   5  16   4       22.59       23.21     12.60 o 
   6  16   4       16.95       16.32     12.34 o 
   7  16   4       30.27       34.17     14.90 o 
  -8  17   4       18.98       19.22     15.23 o 
  -7  17   4      104.90      127.60     25.08 o 
  -6  17   4      177.77      173.82     27.15 o 
  -5  17   4        1.52        1.19     10.50 o 
  -4  17   4        0.51        2.16     10.07 o 
  -3  17   4      139.61      120.70     18.14 o 
  -2  17   4       72.37       50.23     13.48 o 
  -1  17   4      104.68       88.21     16.13 o 
   0  17   4       18.27       14.26     10.18 o 
   1  17   4      367.69      304.66     25.43 o 
   2  17   4       79.01       76.74     15.66 o 
   3  17   4      644.13      628.04     39.97 o 
   4  17   4        3.39        8.64     12.12 o 
   5  17   4       48.89       33.37     15.86 o 
   6  17   4       10.81        3.98     12.57 o 
   7  17   4        0.16        7.01     14.28 o 
  -7  18   4      108.85      111.30     24.31 o 
  -6  18   4       28.18       40.82     17.03 o 
  -5  18   4        2.66        1.64      9.85 o 
  -4  18   4      414.29      348.99     33.96 o 
  -3  18   4       83.21       88.71     16.87 o 
  -2  18   4      638.27      577.33     32.56 o 
  -1  18   4      117.26       81.95     16.25 o 
   0  18   4      328.67      250.71     24.98 o 
   1  18   4        7.95        1.49      9.13 o 
   2  18   4        8.16        0.10      8.75 o 
   3  18   4       21.08       19.12     13.35 o 
   4  18   4       41.28       43.54     17.27 o 
   5  18   4        3.98        7.18     14.00 o 
   6  18   4       50.92       65.51     20.16 o 
  -7  19   4        6.61        3.28     12.33 o 
  -6  19   4       99.54      105.36     23.68 o 
  -5  19   4       58.46       46.78     17.35 o 
  -4  19   4        0.50       -7.32     10.88 o 
  -3  19   4       59.15       77.27     16.38 o 
  -2  19   4        8.92        6.73     10.36 o 
  -1  19   4       59.88       45.13     14.41 o 
   0  19   4      367.44      329.89     28.46 o 
   1  19   4       30.47       25.19     11.97 o 
   2  19   4        7.04        5.06     11.37 o 
   3  19   4        1.36        3.31     12.81 o 
   4  19   4       39.13       43.45     18.08 o 
   5  19   4       68.47       87.56     21.86 o 
   6  19   4       98.06      132.60     27.99 o 
  -6  20   4        4.76       -3.37     12.02 o 
  -5  20   4        4.28       10.48     13.59 o 
  -4  20   4       13.17       18.32     13.42 o 
  -3  20   4        2.67        7.05     10.39 o 
  -2  20   4       20.55       31.77     13.22 o 
  -1  20   4       28.90       12.36     10.83 o 
   0  20   4        1.21       -2.40      9.37 o 
   1  20   4        4.86        4.57     10.06 o 
   2  20   4       23.24       13.83     13.77 o 
   3  20   4        0.33        6.29     13.50 o 
   4  20   4      229.93      263.43     35.09 o 
   5  20   4       49.38       66.22     21.64 o 
  -5  21   4        7.16        5.08     13.32 o 
  -4  21   4       37.77       37.35     16.53 o 
  -3  21   4        0.55        3.29     10.99 o 
  -2  21   4        6.18        8.47     11.27 o 
  -1  21   4        4.65        8.09     10.96 o 
   0  21   4        8.05        2.10      9.99 o 
   1  21   4        0.57       -3.54      9.04 o 
   2  21   4       23.33       18.08     14.99 o 
   3  21   4        8.28       11.75     14.59 o 
   4  21   4       12.60        7.64     13.18 o 
  -4  22   4        8.28       10.93     13.01 o 
  -3  22   4       14.59        6.43     10.68 o 
  -2  22   4        8.86       -1.27      9.91 o 
  -1  22   4       34.63       19.93     12.74 o 
   0  22   4       20.84       11.34     11.60 o 
   1  22   4        0.03       -4.35      8.73 o 
   2  22   4       25.45       30.07     15.76 o 
   3  22   4        0.74        8.72     14.41 o 
  -2  23   4        5.70       15.28     11.50 o 
  -1  23   4       66.67      103.48     20.57 o 
   0  23   4       14.93       32.15     13.74 o 
   1  23   4        1.66        7.80     13.94 o 
   2  23   4       81.77      101.94     24.49 o 
 -11   1   5       26.23       19.45     12.74 o 
 -10   1   5       14.54        9.21     10.13 o 
  -9   1   5       62.97       46.96     12.98 o 
  -8   1   5      434.80      410.60     25.23 o 
  -7   1   5       98.19      111.32     13.13 o 
  -6   1   5      974.25      875.17     20.87 o 
  -5   1   5     1092.78     1041.13     20.58 o 
  -4   1   5     7598.96     8365.65     69.57 o 
  -3   1   5      221.41      191.75      7.85 o 
  -2   1   5    21776.11    24244.39    197.73 o 
  -1   1   5     3276.78     3413.71     38.27 o 
   0   1   5     5071.64     5474.88     52.64 o 
   1   1   5      360.68      345.99     10.03 o 
   2   1   5     3673.41     3324.52     62.81 o 
   3   1   5       25.92       23.06      4.48 o 
   4   1   5      193.52      219.00     10.19 o 
   5   1   5       92.97       70.66     10.15 o 
   6   1   5      936.44      992.28     31.36 o 
   7   1   5      114.83       87.69     13.26 o 
   8   1   5      355.27      322.74     26.73 o 
   9   1   5        1.32        0.26      7.35 o 
  10   1   5       27.97       19.58     10.03 o 
 -11   2   5        0.61        5.51     10.57 o 
 -10   2   5      463.20      506.43     32.95 o 
  -9   2   5        0.31       -1.01      8.55 o 
  -8   2   5     1013.10     1064.92     34.01 o 
  -7   2   5       65.35       43.60      8.31 o 
  -6   2   5     1149.03     1176.01     23.95 o 
  -5   2   5      147.13      123.63      8.55 o 
  -4   2   5     4648.88     4515.70     48.05 o 
  -3   2   5      464.48      411.51     12.00 o 
  -2   2   5     1031.16      976.01     15.39 o 
  -1   2   5      163.66      169.05      9.99 o 
   0   2   5      437.93      390.74      9.88 o 
   1   2   5        7.20        4.06      3.31 o 
   2   2   5      205.41      233.51      9.62 o 
   3   2   5        9.34        9.70      4.25 o 
   4   2   5     4607.62     5393.02     84.85 o 
   5   2   5       10.17        3.93      4.32 o 
   6   2   5      192.59      191.37     16.65 o 
   7   2   5       20.03        7.67      7.34 o 
   8   2   5      718.58      666.81     30.36 o 
   9   2   5        4.72       10.03      7.95 o 
  10   2   5        2.80        2.66      8.07 o 
 -11   3   5        1.01       -8.26      8.98 o 
 -10   3   5      268.56      287.97     27.06 o 
  -9   3   5       11.80       10.79      8.22 o 
  -8   3   5       75.39       96.73     13.75 o 
  -7   3   5      290.71      261.32     15.84 o 
  -6   3   5      128.03       85.15      9.20 o 
  -5   3   5     2620.14     2558.31     35.16 o 
  -4   3   5      556.41      557.53     15.64 o 
  -3   3   5       98.86      102.81      6.76 o 
  -2   3   5       96.64       92.00      6.25 o 
  -1   3   5     3313.48     3625.62     29.26 o 
   0   3   5     1931.00     2105.98     39.85 o 
   1   3   5      406.21      354.93     10.93 o 
   2   3   5      190.32      190.29      9.05 o 
   3   3   5       31.17       43.02      6.13 o 
   4   3   5      907.76     1038.37     20.45 o 
   5   3   5      227.16      215.84     14.79 o 
   6   3   5      164.77      177.88     16.41 o 
   7   3   5      110.36       94.75     13.67 o 
   8   3   5      547.65      494.11     27.14 o 
   9   3   5       13.17        5.02      7.99 o 
  10   3   5       13.94        8.59      8.12 o 
 -11   4   5        0.06       -8.22      9.14 o 
 -10   4   5       78.74       81.71     14.86 o 
  -9   4   5       11.76       10.56      8.32 o 
  -8   4   5      822.69      798.58     30.11 o 
  -7   4   5        0.32        0.12      5.48 o 
  -6   4   5      553.32      571.64     18.94 o 
  -5   4   5        1.00        1.08      3.92 o 
  -4   4   5      676.16      604.67     16.47 o 
  -3   4   5       23.25       17.79      4.20 o 
  -2   4   5      131.78      119.58      6.91 o 
  -1   4   5      964.93      967.36     16.56 o 
   0   4   5     5158.35     5159.71     83.72 o 
   1   4   5       23.28       25.50      4.74 o 
   2   4   5     2102.23     1921.99     36.72 o 
   3   4   5       13.33       10.40      4.25 o 
   4   4   5      396.72      394.26     17.13 o 
   5   4   5       46.89       39.89      8.53 o 
   6   4   5       60.33       49.92     12.12 o 
   7   4   5        1.21       -3.54      5.00 o 
   8   4   5        1.31       -1.82      5.99 o 
   9   4   5        7.28       13.26      8.28 o 
  10   4   5        0.94        6.57      8.12 o 
 -11   5   5        3.56       -2.01     10.24 o 
 -10   5   5       18.30       22.14     10.06 o 
  -9   5   5       15.51       10.80      8.33 o 
  -8   5   5      269.71      254.27     17.68 o 
  -7   5   5      223.94      204.15     16.43 o 
  -6   5   5     1372.15     1420.90     33.63 o 
  -5   5   5      277.30      296.83     13.28 o 
  -4   5   5        1.56        0.15      3.61 o 
  -3   5   5      478.88      490.47     14.38 o 
  -2   5   5      500.64      479.45     13.25 o 
  -1   5   5       18.55        8.67      3.29 o 
   0   5   5     7790.34     8382.66    158.00 o 
   1   5   5       42.54       48.31      5.66 o 
   2   5   5     1519.06     1281.83     22.05 o 
   3   5   5        1.63        3.77      3.67 o 
   4   5   5        0.12        4.05      4.97 o 
   5   5   5      132.55      141.41     13.34 o 
   6   5   5      628.74      512.02     26.76 o 
   7   5   5      139.97      136.57     17.98 o 
   8   5   5      186.23      186.24     19.48 o 
   9   5   5       88.52       83.61     16.96 o 
  10   5   5       70.14       74.62     16.73 o 
 -11   6   5       29.80       28.41     13.60 o 
 -10   6   5      265.44      278.60     27.90 o 
  -9   6   5      337.65      331.91     23.90 o 
  -8   6   5      417.01      452.22     27.19 o 
  -7   6   5      281.72      283.67     18.83 o 
  -6   6   5       96.40       80.00     11.00 o 
  -5   6   5       13.05       20.33      5.74 o 
  -4   6   5      119.97      113.55      9.05 o 
  -3   6   5      140.44      117.40      8.49 o 
  -2   6   5      108.19      117.52      7.97 o 
  -1   6   5      137.54      142.48      8.18 o 
   0   6   5      262.82      339.46     11.71 o 
   1   6   5        7.92        2.43      3.76 o 
   2   6   5     3836.64     4349.93     41.23 o 
   3   6   5       10.74       11.35      4.74 o 
   4   6   5        1.91        3.24      5.18 o 
   5   6   5       33.01       34.98      8.38 o 
   6   6   5      385.54      429.22     25.05 o 
   7   6   5       21.09       20.80      9.37 o 
   8   6   5      276.96      248.86     22.37 o 
   9   6   5        5.69        8.43      8.55 o 
  10   6   5      213.81      261.54     29.03 o 
 -11   7   5       38.75       47.22     17.65 o 
 -10   7   5      499.70      542.77     35.77 o 
  -9   7   5      175.02      180.16     25.67 o 
  -8   7   5      620.28      588.24     30.10 o 
  -7   7   5       22.68       14.01      6.81 o 
  -6   7   5      135.46      135.49     13.34 o 
  -5   7   5       44.20       58.78      8.12 o 
  -4   7   5      442.12      499.38     16.16 o 
  -3   7   5        1.22        0.48      3.92 o 
  -2   7   5      248.53      263.80     11.28 o 
  -1   7   5       79.24       67.23      7.33 o 
   0   7   5      312.57      352.68     12.34 o 
   1   7   5       41.31       40.55      5.79 o 
   2   7   5      497.56      591.29     16.26 o 
   3   7   5       49.90       59.70      7.44 o 
   4   7   5     1052.43     1108.04     28.94 o 
   5   7   5      118.32      120.06     13.09 o 
   6   7   5     3383.78     3679.38     59.51 o 
   7   7   5        4.75       -0.08      9.40 o 
   8   7   5      378.97      350.16     33.96 o 
   9   7   5      298.29      288.99     28.46 o 
  10   7   5      105.77      108.25     19.51 o 
 -11   8   5       71.05       76.32     20.21 o 
 -10   8   5      281.92      313.77     29.82 o 
  -9   8   5      159.30      170.95     25.19 o 
  -8   8   5      138.83      136.21     18.24 o 
  -7   8   5      288.08      282.76     19.18 o 
  -6   8   5      871.43      894.64     28.45 o 
  -5   8   5       29.29       22.31      6.06 o 
  -4   8   5     5068.67     5739.57     54.53 o 
  -3   8   5      546.23      608.30     17.49 o 
  -2   8   5       23.52       41.85      6.26 o 
  -1   8   5      155.30      153.52      9.31 o 
   0   8   5      211.98      229.24     10.87 o 
   1   8   5        4.82        3.64      3.83 o 
   2   8   5     1235.45     1464.37     25.46 o 
   3   8   5        2.67        4.45      4.46 o 
   4   8   5     1301.41     1503.70     34.91 o 
   5   8   5       62.84       69.72     13.42 o 
   6   8   5      310.52      300.59     23.97 o 
   7   8   5       64.83       60.94     16.92 o 
   8   8   5      244.18      244.52     30.92 o 
   9   8   5       62.60       59.23     19.86 o 
  10   8   5       96.09      112.58     21.79 o 
 -10   9   5       59.35       48.76     17.85 o 
  -9   9   5       45.60       33.52     14.04 o 
  -8   9   5        5.46        7.46      8.29 o 
  -7   9   5       53.60       56.55     12.14 o 
  -6   9   5      126.16      138.92     16.25 o 
  -5   9   5       49.17       62.43      8.75 o 
  -4   9   5       96.94      116.12     10.23 o 
  -3   9   5       38.51       41.89      6.62 o 
  -2   9   5      452.27      440.11     15.04 o 
  -1   9   5       19.52       18.29      4.87 o 
   0   9   5       13.90       15.53      5.08 o 
   1   9   5       60.50       59.84      6.57 o 
   2   9   5      518.60      541.37     16.26 o 
   3   9   5        0.21        2.32      5.00 o 
   4   9   5      211.19      148.99     16.91 o 
   5   9   5       71.52       71.04     13.90 o 
   6   9   5      140.25      108.34     16.64 o 
   7   9   5      239.08      257.48     29.33 o 
   8   9   5       17.63       10.85     12.39 o 
   9   9   5      651.00      705.82     47.91 o 
 -10  10   5      187.55      170.79     28.59 o 
  -9  10   5       36.52       29.56     14.04 o 
  -8  10   5      485.42      439.59     28.59 o 
  -7  10   5      476.05      468.86     27.07 o 
  -6  10   5      683.56      663.34     30.12 o 
  -5  10   5      255.45      234.98     16.15 o 
  -4  10   5      565.44      599.66     19.55 o 
  -3  10   5      852.14      850.06     21.75 o 
  -2  10   5     4607.17     4963.77     49.18 o 
  -1  10   5      233.06      242.25     11.88 o 
   0  10   5     1969.47     2192.59     31.17 o 
   1  10   5       81.35       78.09     10.06 o 
   2  10   5        2.61        7.20      5.63 o 
   3  10   5        0.03       -1.89      5.63 o 
   4  10   5      639.07      629.03     29.19 o 
   5  10   5       11.22        8.81      9.47 o 
   6  10   5      246.96      244.19     23.49 o 
   7  10   5        2.20        2.50      9.49 o 
   8  10   5        4.02        6.11     11.85 o 
   9  10   5       17.34       16.62     15.54 o 
 -10  11   5       19.09       39.37     18.49 o 
  -9  11   5       53.70       59.61     18.06 o 
  -8  11   5       96.15       84.49     15.76 o 
  -7  11   5       27.12       21.42      9.74 o 
  -6  11   5       50.76       43.90     11.47 o 
  -5  11   5       74.87       62.70     12.64 o 
  -4  11   5      126.51      105.39     12.29 o 
  -3  11   5       20.34       11.63      5.64 o 
  -2  11   5      266.51      270.40     13.60 o 
  -1  11   5      115.90      104.76      8.46 o 
   0  11   5      121.36      110.32     11.26 o 
   1  11   5      224.31      205.54     14.50 o 
   2  11   5       82.46       80.30     10.97 o 
   3  11   5       27.90       25.58      8.15 o 
   4  11   5      669.65      571.51     28.94 o 
   5  11   5       50.09       50.66     13.36 o 
   6  11   5      804.44      756.14     36.02 o 
   7  11   5      447.54      480.08     38.49 o 
   8  11   5       82.67       76.84     21.37 o 
   9  11   5      373.95      418.62     41.90 o 
 -10  12   5        1.60       -2.79     12.62 o 
  -9  12   5       15.15       12.76     12.12 o 
  -8  12   5      305.69      291.53     26.13 o 
  -7  12   5        1.35        0.37      7.96 o 
  -6  12   5      982.93     1032.12     38.93 o 
  -5  12   5      337.64      345.88     23.65 o 
  -4  12   5      391.36      353.96     19.06 o 
  -3  12   5      941.29      986.30     28.99 o 
  -2  12   5      129.87      111.48     12.01 o 
  -1  12   5       56.21       39.18      8.26 o 
   0  12   5       63.87       70.53     10.02 o 
   1  12   5      145.32      127.09     12.84 o 
   2  12   5      182.02      153.20     14.65 o 
   3  12   5       27.21       22.68      9.74 o 
   4  12   5      133.43      102.55     16.33 o 
   5  12   5        0.05        1.36      8.69 o 
   6  12   5       49.78       57.05     14.16 o 
   7  12   5       11.63        7.82     11.67 o 
   8  12   5       18.69       18.57     14.99 o 
   9  12   5        3.92        3.19     14.24 o 
  -9  13   5        0.07       -4.78     11.07 o 
  -8  13   5       43.69       34.11     12.44 o 
  -7  13   5       21.65       16.35      9.74 o 
  -6  13   5       18.69       29.92     10.83 o 
  -5  13   5      173.28      146.78     17.99 o 
  -4  13   5      381.21      371.82     20.46 o 
  -3  13   5        3.57        3.51      6.45 o 
  -2  13   5       43.05       40.73     10.79 o 
  -1  13   5       39.47       39.26     10.73 o 
   0  13   5     1265.47     1261.29     38.34 o 
   1  13   5        0.08       -1.29      5.99 o 
   2  13   5      250.09      254.89     18.23 o 
   3  13   5       49.32       43.26     12.70 o 
   4  13   5      404.60      401.16     27.06 o 
   5  13   5        2.76       -5.67      7.71 o 
   6  13   5       16.16        7.54     10.90 o 
   7  13   5      136.02      150.40     26.01 o 
   8  13   5       23.10       25.87     16.41 o 
  -9  14   5        4.24        4.38     11.68 o 
  -8  14   5       29.85       16.70     11.12 o 
  -7  14   5       37.61       32.82     12.12 o 
  -6  14   5      176.03      179.14     20.70 o 
  -5  14   5        7.72        5.26      8.02 o 
  -4  14   5      184.21      176.63     19.04 o 
  -3  14   5      232.39      239.99     21.08 o 
  -2  14   5     1686.32     1611.48     45.35 o 
  -1  14   5      492.33      499.36     26.21 o 
   0  14   5     3371.14     3457.04     65.19 o 
   1  14   5       14.79       14.56      9.13 o 
   2  14   5      437.01      397.42     22.36 o 
   3  14   5        0.00       -4.67      8.48 o 
   4  14   5       31.99       30.93     11.74 o 
   5  14   5      148.07      138.93     20.35 o 
   6  14   5       20.13       19.58     11.25 o 
   7  14   5        6.06       12.93     12.12 o 
   8  14   5        8.83        7.11     15.13 o 
  -9  15   5       36.28       42.92     17.90 o 
  -8  15   5       17.45        4.74     10.35 o 
  -7  15   5      223.33      198.20     23.44 o 
  -6  15   5      243.90      248.62     24.34 o 
  -5  15   5       43.11       32.21     13.19 o 
  -4  15   5        0.33        2.55      7.61 o 
  -3  15   5      131.45      123.96     17.40 o 
  -2  15   5      200.30      157.98     18.84 o 
  -1  15   5       22.46       19.08      9.71 o 
   0  15   5     4799.15     4959.08     81.11 o 
   1  15   5      314.80      340.49     24.39 o 
   2  15   5     1106.91     1110.44     40.24 o 
   3  15   5        3.90       15.55     11.12 o 
   4  15   5       36.40       33.84     12.36 o 
   5  15   5      128.61      123.88     19.59 o 
   6  15   5       18.83        9.56     10.90 o 
   7  15   5        0.47        3.38     11.47 o 
   8  15   5       54.53       42.49     20.19 o 
  -8  16   5       68.58       77.07     17.62 o 
  -7  16   5       16.19        6.22     12.19 o 
  -6  16   5       17.47       25.74     13.75 o 
  -5  16   5       42.11       37.09     14.20 o 
  -4  16   5       35.87       39.18     12.24 o 
  -3  16   5      253.95      225.51     22.03 o 
  -2  16   5      570.13      600.93     30.88 o 
  -1  16   5      214.49      203.31     26.63 o 
   0  16   5      755.83      764.03     34.31 o 
   1  16   5      586.90      574.86     30.33 o 
   2  16   5     1879.22     1886.65     53.17 o 
   3  16   5      117.55      105.90     20.49 o 
   4  16   5       89.16       68.86     18.41 o 
   5  16   5       72.28       82.88     17.28 o 
   6  16   5       42.33       37.36     14.30 o 
   7  16   5       25.00       32.00     15.49 o 
  -8  17   5       31.61       29.44     15.43 o 
  -7  17   5      147.51      177.58     28.52 o 
  -6  17   5      877.23      891.75     49.07 o 
  -5  17   5       82.21       62.06     17.85 o 
  -4  17   5     1558.01     1456.26     58.14 o 
  -3  17   5      948.45      933.18     39.24 o 
  -2  17   5     1066.41     1075.53     41.66 o 
  -1  17   5       70.08       51.89     13.16 o 
   0  17   5       24.92       34.46     12.03 o 
   1  17   5        0.55        3.95      8.96 o 
   2  17   5     2548.03     2820.18     66.87 o 
   3  17   5        1.12       -3.06      9.47 o 
   4  17   5      210.80      188.60     27.89 o 
   5  17   5        8.54        5.31     12.84 o 
   6  17   5      102.02      134.72     25.40 o 
   7  17   5        8.99        1.46     13.12 o 
  -7  18   5      137.34      184.21     29.42 o 
  -6  18   5        5.26       16.33     13.27 o 
  -5  18   5        7.82        6.01     12.05 o 
  -4  18   5        0.16        4.77     10.31 o 
  -3  18   5      549.60      554.01     32.04 o 
  -2  18   5      452.91      436.64     30.56 o 
  -1  18   5       43.41       39.71     12.64 o 
   0  18   5       19.60       15.33     10.73 o 
   1  18   5        4.60        1.91      9.28 o 
   2  18   5       13.17        3.93     12.46 o 
   3  18   5        9.31       14.87     12.36 o 
   4  18   5       59.55       39.25     16.16 o 
   5  18   5        1.98       -4.77     12.98 o 
   6  18   5       97.22      163.45     29.07 o 
  -7  19   5        4.96       -4.04     11.61 o 
  -6  19   5        1.55        3.47     15.16 o 
  -5  19   5       25.74       30.51     15.44 o 
  -4  19   5        3.69        2.38      9.66 o 
  -3  19   5       50.22       43.25     14.10 o 
  -2  19   5       78.05      111.04     19.25 o 
  -1  19   5       32.00       30.90     12.57 o 
   0  19   5      158.83      160.80     21.82 o 
   1  19   5        8.78        0.78      8.90 o 
   2  19   5        0.90       -8.55      9.66 o 
   3  19   5       11.60        8.85     13.77 o 
   4  19   5        4.49       -0.96     12.18 o 
   5  19   5       33.16       49.63     18.98 o 
   6  19   5        0.79        4.81     19.80 o 
  -6  20   5       38.31       27.67     16.30 o 
  -5  20   5       19.88       28.80     15.09 o 
  -4  20   5       92.61       88.95     20.82 o 
  -3  20   5        0.96        3.27      9.45 o 
  -2  20   5       64.20       53.62     15.30 o 
  -1  20   5        0.03        2.74      9.90 o 
   0  20   5       10.29        3.96     10.46 o 
   1  20   5        0.15       -0.96     10.03 o 
   2  20   5       13.57       47.15     17.46 o 
   3  20   5       14.02       31.05     15.89 o 
   4  20   5       48.02       68.48     21.16 o 
   5  20   5       10.99       28.19     17.85 o 
  -5  21   5        2.11       11.99     11.53 o 
  -4  21   5        1.43       -3.62     10.66 o 
  -3  21   5        1.62       -5.09      9.38 o 
  -2  21   5        6.78        9.22     10.14 o 
  -1  21   5       13.39       18.19     11.87 o 
   0  21   5       14.46       22.26     12.92 o 
   1  21   5        7.03       15.51     11.97 o 
   2  21   5        6.78        4.44     13.75 o 
   3  21   5       14.07        6.27     13.43 o 
   4  21   5      130.25      146.19     29.65 o 
  -4  22   5      102.68      114.54     25.06 o 
  -3  22   5        1.51       -5.37      9.68 o 
  -2  22   5        1.79        5.95     10.10 o 
  -1  22   5        2.22        3.04     10.77 o 
   0  22   5        2.34        3.50     10.27 o 
   1  22   5        3.49        5.74     12.57 o 
   2  22   5        0.16       10.97     13.64 o 
   3  22   5        4.28       11.31     13.92 o 
  -2  23   5      487.35      661.12     40.49 o 
  -1  23   5        4.27        7.32     11.59 o 
   0  23   5       31.90       34.65     14.09 o 
   1  23   5       54.20       68.41     20.91 o 
 -11   0   6      172.77      181.00     34.61 o 
 -10   0   6     1548.39     1675.55     77.68 o 
  -9   0   6        5.40       24.70     16.48 o 
  -8   0   6     2182.39     2313.78     78.96 o 
  -7   0   6     3882.08     4321.06     74.31 o 
  -6   0   6      727.74      774.33     30.32 o 
  -5   0   6     9888.30    10783.58    265.92 o 
  -4   0   6     8059.97     9070.41    195.84 o 
  -3   0   6      370.94      391.84     16.41 o 
  -2   0   6     1289.13     1553.14     50.11 o 
  -1   0   6    12980.62    14066.43    251.23 o 
   0   0   6       21.20       15.58      3.57 o 
   1   0   6      646.49      627.64     16.49 o 
   2   0   6      402.10      455.38     16.38 o 
   3   0   6       10.42        8.62      5.11 o 
   4   0   6      898.04     1309.37     30.66 o 
   5   0   6        0.57       11.47      7.49 o 
   6   0   6       31.18       18.53      9.78 o 
   7   0   6        8.78       -0.13     10.34 o 
   8   0   6      174.79      154.84     28.75 o 
   9   0   6       41.32       39.80     17.31 o 
  10   0   6        5.18        3.79     10.34 o 
 -11   1   6        8.01        2.13     10.27 o 
 -10   1   6        0.00        4.46      9.62 o 
  -9   1   6       48.00       27.43     11.51 o 
  -8   1   6      143.28      139.97     17.40 o 
  -7   1   6      367.67      356.48     18.62 o 
  -6   1   6      150.65      122.37      9.89 o 
  -5   1   6     3168.70     3609.43     44.30 o 
  -4   1   6       24.98       28.92      4.83 o 
  -3   1   6       22.09       18.75      3.46 o 
  -2   1   6     1486.02     1587.55     27.99 o 
  -1   1   6    28662.14    30799.21    169.98 o 
   0   1   6      915.08      888.57     14.36 o 
   1   1   6     4839.69     5247.97    129.67 o 
   2   1   6     1412.53     1591.94     35.38 o 
   3   1   6        6.95        8.21      3.69 o 
   4   1   6     1373.20     1343.43     23.20 o 
   5   1   6      833.16      854.15     27.89 o 
   6   1   6      407.49      399.12     21.54 o 
   7   1   6      474.25      472.67     24.38 o 
   8   1   6       23.44       21.53     10.03 o 
   9   1   6       48.11       42.60     13.03 o 
  10   1   6       26.13       32.64     11.25 o 
 -11   2   6      182.16      207.95     26.24 o 
 -10   2   6       74.80       77.68     16.46 o 
  -9   2   6       48.36       41.53     12.60 o 
  -8   2   6       30.15       33.00      9.71 o 
  -7   2   6     1611.92     1672.96     34.44 o 
  -6   2   6       21.00       24.40      5.61 o 
  -5   2   6     6713.07     7478.13     86.76 o 
  -4   2   6     3752.29     4323.91     53.40 o 
  -3   2   6        4.77        5.78      3.15 o 
  -2   2   6      208.68      200.78      7.84 o 
  -1   2   6     6497.66     6981.22     67.15 o 
   0   2   6      976.54     1021.27     16.23 o 
   1   2   6      500.50      494.44     18.73 o 
   2   2   6      154.89      164.38      9.15 o 
   3   2   6        6.01        1.82      4.02 o 
   4   2   6      185.83      137.56      9.85 o 
   5   2   6        1.86       -2.52      4.68 o 
   6   2   6      229.28      215.03     17.89 o 
   7   2   6       44.16       51.95     11.03 o 
   8   2   6      132.97      125.42     16.96 o 
   9   2   6       23.82       27.76     10.95 o 
  10   2   6        7.90        8.99      8.02 o 
 -11   3   6        5.48       -2.18      9.19 o 
 -10   3   6        5.58        4.02      9.37 o 
  -9   3   6       10.27       14.46      8.88 o 
  -8   3   6       75.56       67.34     12.03 o 
  -7   3   6       15.16       15.63      6.65 o 
  -6   3   6        0.29        3.85      4.63 o 
  -5   3   6      993.51      934.62     21.89 o 
  -4   3   6      799.07      829.98     19.05 o 
  -3   3   6      130.72      123.38      7.73 o 
  -2   3   6     3295.69     3551.45     39.66 o 
  -1   3   6    12286.85    13450.29    153.31 o 
   0   3   6     5457.21     5371.22     57.93 o 
   1   3   6      604.32      526.13     15.36 o 
   2   3   6      689.31      697.22     16.68 o 
   3   3   6       22.14       18.26      5.08 o 
   4   3   6     1666.20     1562.08     33.10 o 
   5   3   6      124.19      103.73     11.87 o 
   6   3   6     2339.66     2312.38     49.11 o 
   7   3   6       30.82       35.72      9.21 o 
   8   3   6      505.05      450.02     27.16 o 
   9   3   6       16.21       24.74      9.68 o 
  10   3   6        4.13        0.70      7.76 o 
 -11   4   6      152.33      171.30     23.76 o 
 -10   4   6      198.83      203.43     21.66 o 
  -9   4   6        7.73       11.17      7.99 o 
  -8   4   6        0.77       -2.54      6.31 o 
  -7   4   6      102.53       71.80      9.42 o 
  -6   4   6       16.46        8.88      5.44 o 
  -5   4   6     1250.78     1388.97     27.18 o 
  -4   4   6      371.06      306.54     11.66 o 
  -3   4   6       77.57       76.82      6.94 o 
  -2   4   6      902.67      876.92     16.70 o 
  -1   4   6      387.67      358.47     10.79 o 
   0   4   6      436.54      445.62     12.43 o 
   1   4   6       14.57       18.84      4.58 o 
   2   4   6     2159.77     2291.84     33.01 o 
   3   4   6        0.64        3.12      4.02 o 
   4   4   6       38.73       35.51      7.69 o 
   5   4   6      103.96       93.92     11.66 o 
   6   4   6       82.81       91.56     14.59 o 
   7   4   6       49.85       36.98      9.68 o 
   8   4   6      328.69      320.36     24.10 o 
   9   4   6      162.80      162.23     19.93 o 
  10   4   6        0.67       -5.65      7.00 o 
 -11   5   6      121.72      134.60     20.46 o 
 -10   5   6        5.64        6.11      8.56 o 
  -9   5   6       23.93       37.28     10.81 o 
  -8   5   6        3.11       -4.69      6.21 o 
  -7   5   6        6.10        3.03      6.57 o 
  -6   5   6       63.20       55.72      8.49 o 
  -5   5   6        7.85       10.49      5.16 o 
  -4   5   6      285.20      277.75     12.19 o 
  -3   5   6      499.52      434.91     13.98 o 
  -2   5   6        1.08        0.46      3.19 o 
  -1   5   6     1705.67     1853.15     30.52 o 
   0   5   6      185.67      158.07      8.51 o 
   1   5   6        9.59       14.20      4.30 o 
   2   5   6      452.12      573.96     16.05 o 
   3   5   6       37.16       31.83      6.03 o 
   4   5   6      153.58      143.27     12.62 o 
   5   5   6       55.77       35.03      8.67 o 
   6   5   6      332.27      290.58     22.27 o 
   7   5   6       39.55       25.24     10.27 o 
   8   5   6        7.48        7.32      7.38 o 
   9   5   6       10.78        5.27      8.73 o 
  10   5   6       57.82       68.65     16.25 o 
 -11   6   6       11.44       16.13     13.11 o 
 -10   6   6       82.68       90.10     16.28 o 
  -9   6   6      122.27      115.05     15.69 o 
  -8   6   6       10.00        3.86      6.89 o 
  -7   6   6        0.81       -3.42      5.86 o 
  -6   6   6      139.27      141.34     13.74 o 
  -5   6   6      294.12      309.16     14.21 o 
  -4   6   6        3.29        0.24      3.46 o 
  -3   6   6      165.97      159.93     10.03 o 
  -2   6   6     1516.94     1451.02     23.89 o 
  -1   6   6      328.49      324.72     11.76 o 
   0   6   6        3.96        4.68      3.92 o 
   1   6   6        6.53        8.32      4.52 o 
   2   6   6     1791.84     1966.03     36.96 o 
   3   6   6        0.36        1.94      4.20 o 
   4   6   6     1207.88     1268.19     31.17 o 
   5   6   6      388.82      397.74     20.35 o 
   6   6   6     1676.08     1754.77     48.80 o 
   7   6   6      159.32      123.44     17.40 o 
   8   6   6      151.79      153.73     21.04 o 
   9   6   6      381.70      428.94     33.80 o 
  10   6   6       62.16       76.88     18.24 o 
 -11   7   6        3.06        3.56     13.42 o 
 -10   7   6      194.79      180.97     23.73 o 
  -9   7   6       18.80        9.88     12.04 o 
  -8   7   6      649.19      651.83     25.14 o 
  -7   7   6       46.40       43.60      9.89 o 
  -6   7   6       34.52       44.14      9.21 o 
  -5   7   6       93.95       74.07      8.95 o 
  -4   7   6      473.94      515.18     17.03 o 
  -3   7   6      128.67      108.92      8.78 o 
  -2   7   6      325.25      300.26     12.33 o 
  -1   7   6      166.52      171.45      9.65 o 
   0   7   6      114.60      119.45      8.65 o 
   1   7   6      180.82      195.45     10.65 o 
   2   7   6     2863.74     3110.05     37.82 o 
   3   7   6        8.90        3.57      4.49 o 
   4   7   6     1372.62     1332.94     32.36 o 
   5   7   6        0.24       -1.84      6.56 o 
   6   7   6      216.34      165.30     23.40 o 
   7   7   6       64.93       65.00     17.21 o 
   8   7   6        0.49       -4.27     10.50 o 
   9   7   6       22.22       18.45     10.95 o 
 -11   8   6        0.90       -8.11     12.12 o 
 -10   8   6       24.98       28.61     13.53 o 
  -9   8   6       28.32       24.74     14.13 o 
  -8   8   6       87.63       91.93     15.44 o 
  -7   8   6        0.25       -5.11      5.76 o 
  -6   8   6       68.12       45.90      8.46 o 
  -5   8   6        5.86        3.36      4.67 o 
  -4   8   6      263.77      249.15     13.11 o 
  -3   8   6      224.09      223.99     11.90 o 
  -2   8   6      613.90      493.99     15.91 o 
  -1   8   6      101.43      113.13      8.70 o 
   0   8   6        4.05        5.38      4.46 o 
   1   8   6      913.50      973.70     24.11 o 
   2   8   6      143.25      162.01     10.79 o 
   3   8   6       12.59       15.05      5.86 o 
   4   8   6      282.15      282.79     17.10 o 
   5   8   6      291.44      298.91     22.77 o 
   6   8   6      122.83       90.70     16.08 o 
   7   8   6      379.72      385.91     34.74 o 
   8   8   6      146.36      145.46     25.08 o 
   9   8   6       31.80       42.49     12.24 o 
 -10   9   6      768.21      810.44     48.18 o 
  -9   9   6      125.19      122.52     22.70 o 
  -8   9   6      791.15      807.73     40.51 o 
  -7   9   6      745.62      759.29     32.96 o 
  -6   9   6      211.13      214.86     16.39 o 
  -5   9   6       39.04       41.03      7.64 o 
  -4   9   6      206.26      221.85     12.98 o 
  -3   9   6      652.21      605.28     18.58 o 
  -2   9   6      747.16      842.79     20.79 o 
  -1   9   6       30.38       23.52      5.60 o 
   0   9   6        7.98        6.70      4.64 o 
   1   9   6      233.43      235.66     12.05 o 
   2   9   6     1071.80      913.28     21.97 o 
   3   9   6        2.22        3.31      6.53 o 
   4   9   6     2065.80     2041.33     49.77 o 
   5   9   6        0.06       -2.72      8.75 o 
   6   9   6     2888.80     2985.52     66.08 o 
   7   9   6       12.20       11.35     11.67 o 
   8   9   6       91.11       86.09     21.78 o 
   9   9   6       18.67       12.71     15.48 o 
 -10  10   6       33.55       35.78     17.23 o 
  -9  10   6        6.31        1.69     10.66 o 
  -8  10   6        1.71        1.32      7.81 o 
  -7  10   6      120.18      128.50     16.56 o 
  -6  10   6       92.33       97.60     13.50 o 
  -5  10   6       10.81        8.13      6.48 o 
  -4  10   6      737.31      771.05     22.27 o 
  -3  10   6     1315.69     1382.49     28.20 o 
  -2  10   6      223.71      230.87     12.72 o 
  -1  10   6      337.90      331.72     13.97 o 
   0  10   6        6.16        5.14      4.51 o 
   1  10   6      411.37      426.91     19.10 o 
   2  10   6       77.21       65.99     10.15 o 
   3  10   6        0.10        1.61      5.68 o 
   4  10   6     1705.81     1763.79     47.32 o 
   5  10   6       55.14       44.28     13.11 o 
   6  10   6      540.45      611.67     32.07 o 
   7  10   6      274.61      278.96     31.25 o 
   8  10   6       45.70       36.87     17.21 o 
   9  10   6       24.87       20.31     16.52 o 
 -10  11   6       74.11       91.90     22.70 o 
  -9  11   6       15.18       24.14     13.50 o 
  -8  11   6      121.42      124.57     18.71 o 
  -7  11   6       31.78       30.70     10.46 o 
  -6  11   6       18.83        7.00      7.96 o 
  -5  11   6      103.85      101.24     12.03 o 
  -4  11   6       77.83       64.81     10.45 o 
  -3  11   6      809.79      868.92     26.71 o 
  -2  11   6        2.16        5.04      5.16 o 
  -1  11   6       78.27       71.86      8.47 o 
   0  11   6        0.01       -1.01      5.57 o 
   1  11   6      228.14      217.16     15.68 o 
   2  11   6       58.67       75.16     11.11 o 
   3  11   6       48.16       36.73     11.45 o 
   4  11   6      598.97      554.63     28.91 o 
   5  11   6        2.51       -0.17      8.75 o 
   6  11   6        0.56       -3.08      8.69 o 
   7  11   6       65.68       62.00     18.35 o 
   8  11   6       90.04       93.52     23.29 o 
   9  11   6       10.59      -10.09     12.37 o 
 -10  12   6       20.06       23.85     15.60 o 
  -9  12   6        0.18        6.87     12.19 o 
  -8  12   6        4.63        1.86      8.48 o 
  -7  12   6      185.73      187.91     21.01 o 
  -6  12   6       12.20        9.55      8.75 o 
  -5  12   6       67.18       71.04     11.46 o 
  -4  12   6      209.98      223.18     16.65 o 
  -3  12   6     1132.44     1250.88     32.57 o 
  -2  12   6      855.93      870.82     26.83 o 
  -1  12   6      399.25      368.33     18.47 o 
   0  12   6      170.63      162.76     12.90 o 
   1  12   6      174.49      150.66     13.99 o 
   2  12   6     1681.37     1593.62     37.75 o 
   3  12   6       20.15       12.09      9.74 o 
   4  12   6      492.54      502.52     28.43 o 
   5  12   6       23.94       15.11     10.46 o 
   6  12   6      330.32      326.06     27.66 o 
   7  12   6       30.89       41.81     16.59 o 
   8  12   6        0.46        4.45     12.18 o 
  -9  13   6        1.36        5.74     13.54 o 
  -8  13   6      102.36      109.59     18.45 o 
  -7  13   6       66.84       61.55     13.67 o 
  -6  13   6       24.90       22.15      9.99 o 
  -5  13   6      482.82      482.01     26.65 o 
  -4  13   6      857.20      797.51     28.30 o 
  -3  13   6      455.12      480.13     25.49 o 
  -2  13   6      653.72      587.03     27.45 o 
  -1  13   6      106.16       88.82     13.48 o 
   0  13   6       59.83       59.75     10.17 o 
   1  13   6       69.08       52.72     10.46 o 
   2  13   6      486.25      464.84     22.09 o 
   3  13   6       22.13       28.92     11.51 o 
   4  13   6       69.22       52.19     13.12 o 
   5  13   6        4.86       -1.47      8.83 o 
   6  13   6       31.70       26.46     12.24 o 
   7  13   6       89.69      107.95     23.80 o 
   8  13   6        0.18       -5.80     12.40 o 
  -9  14   6        0.01        6.23     11.15 o 
  -8  14   6        0.36        7.79      8.90 o 
  -7  14   6      143.53      141.09     19.99 o 
  -6  14   6      114.98      108.68     17.10 o 
  -5  14   6       23.22       31.72     10.90 o 
  -4  14   6       91.33       79.87     14.41 o 
  -3  14   6      304.33      296.25     22.51 o 
  -2  14   6       11.99        2.79      7.93 o 
  -1  14   6        5.40        6.87      7.67 o 
   0  14   6        0.00       -2.05      6.89 o 
   1  14   6        5.05        5.57      8.00 o 
   2  14   6       59.94       79.06     12.89 o 
   3  14   6        0.23        3.15      9.47 o 
   4  14   6      294.58      269.49     24.71 o 
   5  14   6       29.53       39.02     13.31 o 
   6  14   6      218.17      222.55     25.18 o 
   7  14   6       56.56       61.99     20.33 o 
   8  14   6       39.70       42.31     19.27 o 
  -9  15   6      199.60      228.34     28.15 o 
  -8  15   6      287.05      316.75     29.80 o 
  -7  15   6        2.80        1.14      8.80 o 
  -6  15   6      729.39      798.77     43.75 o 
  -5  15   6      207.70      208.23     25.67 o 
  -4  15   6     1075.08     1186.33     42.78 o 
  -3  15   6      468.62      485.14     27.71 o 
  -2  15   6      315.26      307.38     23.65 o 
  -1  15   6      173.14      140.36     17.72 o 
   0  15   6     2154.35     2139.31     54.12 o 
   1  15   6        0.22       -7.35      7.35 o 
   2  15   6     1401.79     1361.18     44.40 o 
   3  15   6       40.22       35.62     12.44 o 
   4  15   6      904.07      910.26     39.66 o 
   5  15   6       39.88       26.86     12.12 o 
   6  15   6       47.66       32.74     13.16 o 
   7  15   6        0.16        3.93     12.06 o 
  -8  16   6      150.84      152.96     27.15 o 
  -7  16   6       23.80       30.23     14.71 o 
  -6  16   6      808.58      806.32     44.88 o 
  -5  16   6        0.01        2.10      9.66 o 
  -4  16   6       41.80       39.20     12.12 o 
  -3  16   6       27.35       25.03     10.73 o 
  -2  16   6      312.09      293.99     24.22 o 
  -1  16   6      229.48      205.89     21.20 o 
   0  16   6     1470.15     1387.13     59.21 o 
   1  16   6        0.98        2.81      8.36 o 
   2  16   6     2490.54     2428.28     60.76 o 
   3  16   6       10.92        9.19     11.82 o 
   4  16   6       27.97       42.32     16.43 o 
   5  16   6        2.35       -3.57      9.90 o 
   6  16   6      128.92      180.17     24.95 o 
   7  16   6       11.28        4.08     12.74 o 
  -8  17   6      113.87      115.53     24.53 o 
  -7  17   6       87.51       72.47     19.86 o 
  -6  17   6      367.28      360.65     34.60 o 
  -5  17   6       89.02       74.54     18.19 o 
  -4  17   6       93.41       83.40     15.85 o 
  -3  17   6       30.40       39.51     12.78 o 
  -2  17   6      354.38      349.59     26.86 o 
  -1  17   6       63.18       45.42     13.08 o 
   0  17   6       34.87       22.82     10.74 o 
   1  17   6       23.85       10.61      9.83 o 
   2  17   6       80.31       82.43     19.55 o 
   3  17   6        2.24       -2.84     10.95 o 
   4  17   6        4.75        6.84     11.82 o 
   5  17   6       35.85       18.61     14.24 o 
   6  17   6       63.43       63.34     20.64 o 
  -7  18   6       23.70       32.56     17.73 o 
  -6  18   6      322.82      337.09     35.49 o 
  -5  18   6       43.70       57.04     17.81 o 
  -4  18   6       79.12       71.64     18.80 o 
  -3  18   6       33.79       22.52     11.45 o 
  -2  18   6      617.10      603.80     33.28 o 
  -1  18   6       19.81       23.93     11.04 o 
   0  18   6      174.59      137.36     19.81 o 
   1  18   6        1.21       -1.46      8.75 o 
   2  18   6      212.02      203.66     27.56 o 
   3  18   6        1.13       -6.20     10.81 o 
   4  18   6       74.84       91.99     22.15 o 
   5  18   6        6.33       -0.90     13.27 o 
   6  18   6      202.04      303.94     37.62 o 
  -6  19   6      170.88      183.88     29.57 o 
  -5  19   6        4.13        9.29     12.21 o 
  -4  19   6       24.90       14.21     12.57 o 
  -3  19   6        0.55        5.18      9.37 o 
  -2  19   6      101.08       79.59     16.41 o 
  -1  19   6        3.00       -5.27      8.75 o 
   0  19   6        0.04        5.12      9.95 o 
   1  19   6       18.46       24.10     12.12 o 
   2  19   6       29.43       21.81     14.44 o 
   3  19   6        0.38       -4.05     12.05 o 
   4  19   6       98.33       94.66     23.89 o 
   5  19   6       10.58        5.69     15.46 o 
  -6  20   6        2.79       -2.28     11.44 o 
  -5  20   6       14.38       15.20     12.80 o 
  -4  20   6       24.14       43.61     16.52 o 
  -3  20   6       25.15       24.53     12.34 o 
  -2  20   6        5.22        3.66      9.84 o 
  -1  20   6       89.91       84.09     17.82 o 
   0  20   6        0.06        6.29      9.62 o 
   1  20   6        2.25       -5.82      9.03 o 
   2  20   6        7.21       12.25     14.38 o 
   3  20   6        0.46        4.14     13.54 o 
   4  20   6        3.13        7.93     14.10 o 
  -5  21   6        4.00       -2.57     10.33 o 
  -4  21   6       56.77       71.16     21.47 o 
  -3  21   6        4.13       -9.01      9.53 o 
  -2  21   6        0.05        5.16     11.27 o 
  -1  21   6        4.04        2.89      9.74 o 
   0  21   6        1.39       -7.13      9.06 o 
   1  21   6        2.99        0.23     10.00 o 
   2  21   6      267.36      256.79     34.51 o 
   3  21   6        0.99        7.57     13.79 o 
  -4  22   6       33.98       55.09     19.00 o 
  -3  22   6        8.91        8.05     11.59 o 
  -2  22   6       24.63       21.79     12.26 o 
  -1  22   6       31.46       47.67     15.90 o 
   0  22   6        0.01        0.34     10.62 o 
   1  22   6        4.47       10.25     12.57 o 
   2  22   6        0.29       -7.69     11.99 o 
  -1  23   6        4.51       17.28     13.11 o 
   0  23   6       20.79       13.50     11.86 o 
 -11   1   7       52.19       48.59     23.55 o 
 -10   1   7      140.69      135.12     19.93 o 
  -9   1   7       11.55       16.62     10.46 o 
  -8   1   7      104.58       93.58     15.44 o 
  -7   1   7      188.33      165.34     13.16 o 
  -6   1   7       33.40       20.56      6.47 o 
  -5   1   7      238.90      219.34     11.20 o 
  -4   1   7       49.98       65.57      6.38 o 
  -3   1   7       56.97       69.01      5.14 o 
  -2   1   7    16657.47    17796.91     82.86 o 
  -1   1   7      358.80      373.47     15.93 o 
   0   1   7     6622.59     6577.03    109.71 o 
   1   1   7       10.60        7.02      3.68 o 
   2   1   7     6174.82     6436.50    122.89 o 
   3   1   7        7.20        8.20      4.04 o 
   4   1   7     5131.46     5124.30     53.09 o 
   5   1   7        0.61        3.91      5.26 o 
   6   1   7      893.74      866.82     31.00 o 
   7   1   7       20.11       17.88      7.95 o 
   8   1   7      168.14      193.04     22.74 o 
   9   1   7        0.06       -4.92      8.78 o 
  10   1   7       57.56       51.57     13.74 o 
 -11   2   7      126.15       98.14     27.76 o 
 -10   2   7      221.75      209.68     24.00 o 
  -9   2   7       44.71       59.57     13.87 o 
  -8   2   7      833.63      849.87     40.41 o 
  -7   2   7       35.36       38.75      8.21 o 
  -6   2   7     2508.10     2873.39     37.85 o 
  -5   2   7      711.27      806.14     18.80 o 
  -4   2   7     1162.90     1160.55     20.08 o 
  -3   2   7      142.17      143.44      7.96 o 
  -2   2   7      174.12      145.44      6.51 o 
  -1   2   7     1109.27     1012.76     14.50 o 
   0   2   7        8.27        6.53      3.23 o 
   1   2   7        3.69        2.69      3.46 o 
   2   2   7     7345.22     8044.51    154.59 o 
   3   2   7       35.78       36.67      6.21 o 
   4   2   7       11.29        3.94      3.80 o 
   5   2   7       24.71       26.81      7.78 o 
   6   2   7      909.84      914.30     31.75 o 
   7   2   7       64.92       60.82     11.83 o 
   8   2   7       21.33       21.30      9.41 o 
   9   2   7        4.53        6.85      8.75 o 
  10   2   7       31.01       39.74     12.12 o 
 -11   3   7        3.47        1.96     11.26 o 
 -10   3   7       17.27       16.24     10.83 o 
  -9   3   7       21.49       19.20      9.23 o 
  -8   3   7      226.07      247.72     19.32 o 
  -7   3   7       31.14       16.24      6.87 o 
  -6   3   7      152.44      140.15     10.57 o 
  -5   3   7      410.56      420.70     15.82 o 
  -4   3   7      147.09      158.85      9.69 o 
  -3   3   7       42.97       38.74      5.41 o 
  -2   3   7       49.01       48.81      4.81 o 
  -1   3   7      145.75      152.17      7.22 o 
   0   3   7      498.01      472.36     12.64 o 
   1   3   7        1.95        0.89      3.35 o 
   2   3   7      489.87      582.69     16.43 o 
   3   3   7        4.24        1.47      4.02 o 
   4   3   7      284.62      299.75     16.08 o 
   5   3   7        0.07       -5.31      5.98 o 
   6   3   7      648.17      684.12     28.07 o 
   7   3   7        5.06        4.49      6.85 o 
   8   3   7       38.85       34.52     10.31 o 
   9   3   7       41.10       29.43     10.46 o 
  10   3   7       28.00       21.05     10.46 o 
 -11   4   7       12.26       10.56     21.59 o 
 -10   4   7      898.91      983.86     38.13 o 
  -9   4   7       69.03       75.44     13.98 o 
  -8   4   7      311.51      304.01     20.96 o 
  -7   4   7      268.19      256.38     16.27 o 
  -6   4   7      345.37      381.03     16.41 o 
  -5   4   7       17.82       17.50      5.25 o 
  -4   4   7       38.53       31.47      5.86 o 
  -3   4   7      625.39      612.74     15.68 o 
  -2   4   7      366.02      361.49     11.63 o 
  -1   4   7     1543.52     1679.33     27.18 o 
   0   4   7     1774.09     2095.95     39.06 o 
   1   4   7       50.71       50.10      6.31 o 
   2   4   7      205.63      210.08     10.93 o 
   3   4   7       10.77        6.08      4.54 o 
   4   4   7        7.30        7.59      6.07 o 
   5   4   7       34.66       30.83      8.41 o 
   6   4   7      104.00      122.73     16.91 o 
   7   4   7       41.14       25.17      9.30 o 
   8   4   7      125.54      111.35     16.01 o 
   9   4   7       12.40       10.76      8.33 o 
  10   4   7       40.18       51.32     15.19 o 
 -11   5   7       34.21       28.32     14.54 o 
 -10   5   7      195.87      210.82     21.72 o 
  -9   5   7      153.11      166.02     18.41 o 
  -8   5   7       17.39       11.72      7.12 o 
  -7   5   7       32.96       27.84      8.64 o 
  -6   5   7        4.91        1.69      4.84 o 
  -5   5   7       82.74       84.40      9.89 o 
  -4   5   7      689.92      745.52     19.46 o 
  -3   5   7       63.13       60.94      6.88 o 
  -2   5   7      576.41      545.59     14.74 o 
  -1   5   7       92.14       78.07      6.91 o 
   0   5   7       16.53       16.26      4.58 o 
   1   5   7        4.70       10.98      4.84 o 
   2   5   7      902.97      841.63     22.00 o 
   3   5   7        1.93        2.66      4.37 o 
   4   5   7     1207.51     1255.50     31.60 o 
   5   5   7       46.89       46.38      9.68 o 
   6   5   7     2348.02     2409.52     72.04 o 
   7   5   7       44.22       35.91      9.61 o 
   8   5   7      476.03      418.99     26.97 o 
   9   5   7      323.86      305.13     30.14 o 
 -11   6   7        0.44        6.13     16.48 o 
 -10   6   7       22.83       20.05     10.45 o 
  -9   6   7       82.01       69.89     13.60 o 
  -8   6   7      105.61       84.27     12.73 o 
  -7   6   7        0.00       -0.80      6.23 o 
  -6   6   7       22.85       16.10      6.22 o 
  -5   6   7       70.67       40.80      7.32 o 
  -4   6   7       77.71       91.48      8.78 o 
  -3   6   7      237.02      188.80     10.61 o 
  -2   6   7      938.43      867.42     19.35 o 
  -1   6   7      449.91      511.50     15.02 o 
   0   6   7      165.61      159.85      9.76 o 
   1   6   7       93.01       95.48      8.44 o 
   2   6   7        0.73       32.92      6.26 o 
   3   6   7       18.74       18.20      6.48 o 
   4   6   7       14.96       22.04      7.99 o 
   5   6   7       19.04       20.59      8.53 o 
   6   6   7      221.36      243.20     21.95 o 
   7   6   7        1.46        4.68     10.40 o 
   8   6   7      206.11      203.62     24.25 o 
   9   6   7        2.99        8.77      8.73 o 
 -11   7   7       32.13       37.29     24.98 o 
 -10   7   7        3.56        3.93     15.27 o 
  -9   7   7      119.81      138.46     15.58 o 
  -8   7   7      113.44      102.84     13.94 o 
  -7   7   7        3.19        3.28      6.96 o 
  -6   7   7       24.87       14.97      6.16 o 
  -5   7   7      495.33      491.38     19.73 o 
  -4   7   7        4.87        5.19      4.52 o 
  -3   7   7       15.84       10.32      4.96 o 
  -2   7   7      481.05      586.82     16.95 o 
  -1   7   7       95.35       97.00      9.23 o 
   0   7   7     1497.64     1750.78     27.99 o 
   1   7   7       57.59       40.08      6.81 o 
   2   7   7      159.43      212.68     12.09 o 
   3   7   7       33.68       32.25      6.77 o 
   4   7   7       68.98       57.05     10.24 o 
   5   7   7       12.44       18.57      8.11 o 
   6   7   7      631.66      618.24     36.82 o 
   7   7   7       67.67       74.92     18.35 o 
   8   7   7      248.88      258.17     32.05 o 
   9   7   7      211.42      200.66     25.43 o 
 -11   8   7       12.36        7.85     31.40 o 
 -10   8   7      715.81      807.06     59.63 o 
  -9   8   7      544.21      607.32     39.45 o 
  -8   8   7      535.78      570.31     30.13 o 
  -7   8   7      334.10      310.13     18.15 o 
  -6   8   7       32.44       38.32      9.18 o 
  -5   8   7        5.27        2.70      5.12 o 
  -4   8   7        0.00        4.30      4.84 o 
  -3   8   7      288.23      300.97     13.64 o 
  -2   8   7     3698.52     4077.03     44.62 o 
  -1   8   7      204.60      180.74     10.76 o 
   0   8   7     2703.65     3203.28     54.42 o 
   1   8   7        6.03        7.22      5.03 o 
   2   8   7     4123.76     4516.71     66.71 o 
   3   8   7       28.03       26.90      7.12 o 
   4   8   7      586.98      594.54     27.96 o 
   5   8   7        0.26       -7.76      7.76 o 
   6   8   7      172.55      166.07     23.74 o 
   7   8   7       24.69       20.80     12.81 o 
   8   8   7      159.37      134.66     25.08 o 
   9   8   7       37.90       29.72     12.61 o 
 -10   9   7       14.33       22.29     21.21 o 
  -9   9   7      107.90      112.60     21.36 o 
  -8   9   7       34.86       29.35     10.73 o 
  -7   9   7      117.65      129.72     17.07 o 
  -6   9   7       19.59       17.05      7.70 o 
  -5   9   7       48.72       43.69      8.23 o 
  -4   9   7     1122.25     1186.56     27.11 o 
  -3   9   7      294.44      305.51     14.36 o 
  -2   9   7     1184.23     1203.77     25.25 o 
  -1   9   7      237.43      221.73     12.15 o 
   0   9   7     1015.69     1035.36     23.16 o 
   1   9   7      159.34      163.26     11.30 o 
   2   9   7      300.96      308.40     14.66 o 
   3   9   7       35.13       25.19     10.27 o 
   4   9   7      145.50      154.59     18.10 o 
   5   9   7      105.22       97.84     16.25 o 
   6   9   7       37.59       42.93     13.11 o 
   7   9   7        0.40        3.15     10.91 o 
   8   9   7        2.44        0.68     13.50 o 
   9   9   7        3.62        3.51     13.95 o 
 -10  10   7      100.23      111.74     31.02 o 
  -9  10   7        9.82        2.99     10.16 o 
  -8  10   7       18.25       12.38      8.90 o 
  -7  10   7      125.66      136.14     17.89 o 
  -6  10   7       20.50       26.51      9.95 o 
  -5  10   7        4.31       10.88      6.99 o 
  -4  10   7      406.37      391.86     16.94 o 
  -3  10   7       60.11       44.39      7.77 o 
  -2  10   7       24.51       24.23      5.94 o 
  -1  10   7      478.73      464.31     16.86 o 
   0  10   7        0.10        3.48      4.64 o 
   1  10   7       47.48       45.14      9.10 o 
   2  10   7     2248.01     2423.84     44.12 o 
   3  10   7      143.01      145.41     16.87 o 
   4  10   7     7799.97     8615.56    149.01 o 
   5  10   7        6.85       -4.34      8.55 o 
   6  10   7     2644.00     2759.74     66.73 o 
   7  10   7        3.96       14.24     12.81 o 
   8  10   7        2.19       16.09     15.36 o 
   9  10   7       11.61       15.72     16.11 o 
 -10  11   7      385.96      402.81     50.53 o 
  -9  11   7       15.96       28.22     14.38 o 
  -8  11   7        1.42        3.33      7.96 o 
  -7  11   7      390.64      397.62     26.99 o 
  -6  11   7      759.15      795.69     33.83 o 
  -5  11   7       16.98       17.84      7.89 o 
  -4  11   7      984.75     1027.15     30.35 o 
  -3  11   7      429.38      435.33     17.76 o 
  -2  11   7      819.31      832.58     22.93 o 
  -1  11   7      105.17       92.89      9.81 o 
   0  11   7      276.28      285.24     16.96 o 
   1  11   7        0.58       -0.75      6.07 o 
   2  11   7     2755.11     2961.94     50.33 o 
   3  11   7       96.79       84.83     14.90 o 
   4  11   7     4816.33     4836.29     81.15 o 
   5  11   7      106.80      121.79     18.39 o 
   6  11   7      606.47      649.60     34.31 o 
   7  11   7       10.64       12.15     12.36 o 
   8  11   7        2.12        1.64     13.18 o 
 -10  12   7       31.25       24.27     22.62 o 
  -9  12   7        9.94       11.36     11.94 o 
  -8  12   7       64.67       63.89     14.51 o 
  -7  12   7        0.25       -3.21      7.61 o 
  -6  12   7      497.66      490.58     27.90 o 
  -5  12   7       21.71       20.08      8.05 o 
  -4  12   7      441.11      420.40     21.26 o 
  -3  12   7        9.51        9.89      7.26 o 
  -2  12   7        6.50        5.34      5.88 o 
  -1  12   7       73.32       67.87     10.78 o 
   0  12   7      839.88      774.28     26.20 o 
   1  12   7       17.75       20.59      8.41 o 
   2  12   7       95.61       71.81     11.26 o 
   3  12   7      152.73      170.15     19.08 o 
   4  12   7     1340.91     1424.53     45.86 o 
   5  12   7       11.64        9.53     10.46 o 
   6  12   7       79.13       71.13     16.08 o 
   7  12   7        4.14        2.90     12.36 o 
   8  12   7      275.32      348.35     38.70 o 
  -9  13   7       74.69       75.33     16.96 o 
  -8  13   7      582.08      569.25     33.03 o 
  -7  13   7       16.58       30.03     11.60 o 
  -6  13   7       81.37       88.95     15.47 o 
  -5  13   7     1107.59     1148.66     34.90 o 
  -4  13   7      150.06      133.72     13.75 o 
  -3  13   7     1028.81     1044.54     36.49 o 
  -2  13   7        0.34       -4.04      7.11 o 
  -1  13   7        6.58       -1.40      7.76 o 
   0  13   7       45.07       21.84      7.46 o 
   1  13   7        3.35        2.43      6.45 o 
   2  13   7       22.02       25.65      8.96 o 
   3  13   7       64.10       63.90     14.52 o 
   4  13   7       93.81      117.22     18.06 o 
   5  13   7       18.49       23.55     12.24 o 
   6  13   7      111.11       82.68     16.64 o 
   7  13   7        0.54       10.40     13.22 o 
   8  13   7        2.19       -4.99     14.71 o 
  -9  14   7       10.70       14.33     15.28 o 
  -8  14   7       35.49       24.32     12.57 o 
  -7  14   7       89.25       88.96     16.60 o 
  -6  14   7       22.03       22.51     10.13 o 
  -5  14   7       48.26       56.76     12.97 o 
  -4  14   7      143.74      143.14     17.82 o 
  -3  14   7      455.15      460.48     25.94 o 
  -2  14   7      292.22      277.19     21.76 o 
  -1  14   7        0.53       -0.88      7.35 o 
   0  14   7      417.40      390.20     24.39 o 
   1  14   7       31.94       30.24      9.28 o 
   2  14   7      268.91      269.06     19.38 o 
   3  14   7       11.59       18.08     10.03 o 
   4  14   7      730.13      723.87     35.27 o 
   5  14   7        0.45        6.47     10.37 o 
   6  14   7       40.76       42.22     14.03 o 
   7  14   7      147.31      202.66     31.25 o 
  -9  15   7       15.70       41.22     33.37 o 
  -8  15   7       49.89       38.38     14.09 o 
  -7  15   7        7.49        2.14      9.26 o 
  -6  15   7        1.15        4.33      8.86 o 
  -5  15   7      690.18      683.17     39.21 o 
  -4  15   7      651.73      660.12     31.88 o 
  -3  15   7      970.92      991.44     38.49 o 
  -2  15   7      179.39      151.80     18.57 o 
  -1  15   7       33.64       38.13     11.45 o 
   0  15   7       65.42       63.43     13.36 o 
   1  15   7      424.95      393.67     26.00 o 
   2  15   7      311.71      363.00     25.14 o 
   3  15   7        9.84       16.71     10.57 o 
   4  15   7        0.47       -0.74      9.54 o 
   5  15   7       13.87       -0.69      9.90 o 
   6  15   7      166.92      192.10     25.37 o 
   7  15   7       15.50       12.84     15.89 o 
  -8  16   7       51.31       54.51     18.65 o 
  -7  16   7        7.50        7.32     11.67 o 
  -6  16   7      183.54      193.30     26.62 o 
  -5  16   7      263.51      271.59     28.98 o 
  -4  16   7       41.51       41.46     12.03 o 
  -3  16   7     1269.41     1308.35     45.35 o 
  -2  16   7      234.98      238.29     26.91 o 
  -1  16   7      164.21      154.80     19.16 o 
   0  16   7     1341.86     1363.19     45.50 o 
   1  16   7      427.28      394.66     27.75 o 
   2  16   7      102.77      116.36     21.47 o 
   3  16   7        3.26        4.42     10.91 o 
   4  16   7        0.47       -1.56     11.22 o 
   5  16   7       41.98       33.33     13.63 o 
   6  16   7       10.54        1.84     11.75 o 
   7  16   7      130.54      147.82     32.70 o 
  -8  17   7      246.65      206.85     31.75 o 
  -7  17   7      111.79      118.87     24.54 o 
  -6  17   7       82.75       98.49     21.78 o 
  -5  17   7       66.35       60.01     17.35 o 
  -4  17   7      252.34      239.10     23.92 o 
  -3  17   7      477.29      488.64     30.03 o 
  -2  17   7       11.91        8.11      8.61 o 
  -1  17   7        4.98        2.57      8.56 o 
   0  17   7     1935.18     1746.50     53.13 o 
   1  17   7        0.28       -8.48      8.48 o 
   2  17   7      808.64      678.44     41.10 o 
   3  17   7        3.46       -5.58     10.31 o 
   4  17   7      240.15      285.63     32.75 o 
   5  17   7        1.41        7.85     14.38 o 
   6  17   7        0.01       -6.63     11.07 o 
  -7  18   7       30.28       21.24     15.70 o 
  -6  18   7       44.18       51.20     18.19 o 
  -5  18   7        3.02       24.95     13.54 o 
  -4  18   7       42.15       36.98     13.16 o 
  -3  18   7      162.92      141.55     20.09 o 
  -2  18   7      188.55      156.08     20.56 o 
  -1  18   7        6.64       12.86     10.52 o 
   0  18   7       70.43       41.54     13.53 o 
   1  18   7       50.14       46.93     13.32 o 
   2  18   7       15.24       32.07     15.16 o 
   3  18   7        3.00        1.22     11.55 o 
   4  18   7        0.24       13.67     14.92 o 
   5  18   7       18.10       28.67     16.31 o 
  -6  19   7       11.20       14.09     14.93 o 
  -5  19   7        2.48        1.91     12.02 o 
  -4  19   7        4.34        4.61     10.50 o 
  -3  19   7        1.36       -1.39      9.19 o 
  -2  19   7        2.82        8.30      9.19 o 
  -1  19   7        4.41        4.43      9.56 o 
   0  19   7        0.04       -6.47      7.57 o 
   1  19   7        5.93        1.64      9.62 o 
   2  19   7        1.70       -5.23     10.20 o 
   3  19   7        9.27       14.02     14.28 o 
   4  19   7       48.49       81.73     22.92 o 
   5  19   7        4.13        5.21     13.43 o 
  -6  20   7       28.81       29.22     17.79 o 
  -5  20   7        0.00        8.71     12.37 o 
  -4  20   7       61.89       50.80     16.49 o 
  -3  20   7       25.87       15.85     11.53 o 
  -2  20   7       54.69       69.19     15.90 o 
  -1  20   7        4.29       12.88     10.11 o 
   0  20   7        4.93        1.65      9.56 o 
   1  20   7       62.59       70.86     17.70 o 
   2  20   7        0.07       -1.56     12.36 o 
   3  20   7       36.01       39.47     17.90 o 
   4  20   7       93.19      156.66     30.22 o 
  -5  21   7       31.68       51.03     23.55 o 
  -4  21   7      102.12      127.62     25.92 o 
  -3  21   7        1.02        6.26     10.31 o 
  -2  21   7        0.02       -6.46      9.21 o 
  -1  21   7        0.22       -5.01      8.37 o 
   0  21   7        3.06        2.53     10.39 o 
   1  21   7       18.35       13.06     12.92 o 
   2  21   7        8.36       24.33     15.54 o 
   3  21   7       73.44       99.65     25.19 o 
  -3  22   7       53.87       44.38     14.08 o 
  -2  22   7      211.00      246.15     29.01 o 
  -1  22   7        0.08        0.46      9.96 o 
   0  22   7        7.30       14.37     12.24 o 
   1  22   7       19.20       15.69     14.94 o 
   2  22   7       22.49       28.45     16.92 o 
 -11   0   8       20.20        5.89     19.63 o 
 -10   0   8       53.32       33.37     25.52 o 
  -9   0   8       51.63       41.94     18.70 o 
  -8   0   8      675.75      782.28     46.94 o 
  -7   0   8       90.92       88.35     15.38 o 
  -6   0   8      590.98      522.97     26.46 o 
  -5   0   8     1363.54     1482.00     73.13 o 
  -4   0   8    20797.68    23206.90    616.07 o 
  -3   0   8       16.70       15.21      4.81 o 
  -2   0   8    31132.50    35073.10   1073.61 o 
  -1   0   8      333.19      265.27     37.29 o 
   0   0   8     1620.17     1962.33     84.10 o 
   1   0   8       16.92       19.84      5.06 o 
   2   0   8      925.28      893.23     33.48 o 
   3   0   8        2.28        2.47      5.11 o 
   4   0   8     2751.67     2859.44     52.13 o 
   5   0   8       51.75       32.00     10.66 o 
   6   0   8      427.31      372.44     36.00 o 
   7   0   8        7.56       -1.31     10.34 o 
   8   0   8      189.16      147.44     29.14 o 
   9   0   8       20.04       37.68     16.98 o 
 -11   1   8       23.02       24.57     16.98 o 
 -10   1   8     1514.57     1483.16     78.51 o 
  -9   1   8      119.04      136.72     22.61 o 
  -8   1   8     1476.18     1450.81     44.22 o 
  -7   1   8      975.33     1132.64     28.83 o 
  -6   1   8      266.42      256.82     14.63 o 
  -5   1   8     1287.91     1327.33     29.74 o 
  -4   1   8     3466.52     3961.00     66.01 o 
  -3   1   8      161.20      125.79      7.49 o 
  -2   1   8     6742.95     7589.06    103.97 o 
  -1   1   8      177.66      203.62     13.74 o 
   0   1   8        0.01        1.14      2.75 o 
   1   1   8       13.36       14.88      4.58 o 
   2   1   8     1493.17     1548.90     36.15 o 
   3   1   8        9.25        9.70      4.32 o 
   4   1   8      606.84      583.12     17.64 o 
   5   1   8        7.23        3.28      5.99 o 
   6   1   8      116.90       95.77     13.39 o 
   7   1   8        0.21       -1.05      5.99 o 
   8   1   8       11.99        2.60      8.30 o 
   9   1   8        0.41       -0.21      7.61 o 
 -11   2   8        0.03        3.93     12.70 o 
 -10   2   8      273.88      256.31     38.15 o 
  -9   2   8       34.46       22.30     13.50 o 
  -8   2   8      280.85      283.11     22.88 o 
  -7   2   8        4.14       -1.03      5.10 o 
  -6   2   8      922.21      855.98     21.19 o 
  -5   2   8       21.40       18.07      4.86 o 
  -4   2   8     6838.41     7391.67     90.42 o 
  -3   2   8      351.20      349.02     13.37 o 
  -2   2   8      586.21      511.95     19.20 o 
  -1   2   8        3.31        6.10      2.79 o 
   0   2   8      642.50      680.40     22.58 o 
   1   2   8       77.54       80.86      7.44 o 
   2   2   8     4879.19     5510.07    128.49 o 
   3   2   8       12.62       12.53      5.25 o 
   4   2   8      135.84      178.99     12.69 o 
   5   2   8       59.11       70.51     11.18 o 
   6   2   8      805.67      837.35     31.22 o 
   7   2   8       86.13       79.06     13.33 o 
   8   2   8       69.21       51.74     12.19 o 
   9   2   8       17.75       19.40     10.48 o 
 -11   3   8       15.41       35.33     18.04 o 
 -10   3   8      161.60      169.59     32.59 o 
  -9   3   8      523.67      560.52     36.23 o 
  -8   3   8     1662.19     1837.84     44.03 o 
  -7   3   8       63.42       46.36      9.05 o 
  -6   3   8        7.22       13.60      5.39 o 
  -5   3   8      168.87      143.73     10.00 o 
  -4   3   8     7185.66     7799.58     96.54 o 
  -3   3   8       15.38        8.29      3.35 o 
  -2   3   8      506.23      574.36     13.15 o 
  -1   3   8       30.01       34.01      4.39 o 
   0   3   8     2423.28     2875.42     56.91 o 
   1   3   8       67.28       65.35      7.23 o 
   2   3   8     2275.76     2581.35     50.56 o 
   3   3   8       11.61        9.24      4.96 o 
   4   3   8      189.20      188.55     14.52 o 
   5   3   8        1.70       -2.51      5.18 o 
   6   3   8     2464.86     2347.73     51.43 o 
   7   3   8       21.99       20.71      8.41 o 
   8   3   8      305.65      277.67     24.14 o 
   9   3   8        5.47       10.43      8.22 o 
 -11   4   8       24.42        5.53     15.70 o 
 -10   4   8      493.09      449.71     47.87 o 
  -9   4   8       71.70       70.77     17.94 o 
  -8   4   8      583.16      610.81     23.73 o 
  -7   4   8        1.56        1.95      5.60 o 
  -6   4   8      124.62      109.01     10.93 o 
  -5   4   8      251.20      258.88     13.10 o 
  -4   4   8      906.87      852.75     20.45 o 
  -3   4   8       11.84        6.43      3.53 o 
  -2   4   8     1411.90     1366.85     21.70 o 
  -1   4   8      175.75      130.87      7.99 o 
   0   4   8      384.26      328.98     12.04 o 
   1   4   8       12.90       11.10      4.67 o 
   2   4   8     2095.37     2185.70     42.98 o 
   3   4   8        2.49        0.04      4.46 o 
   4   4   8     1639.21     1579.96     35.71 o 
   5   4   8        2.57        3.49      6.56 o 
   6   4   8     1659.33     1688.53     43.98 o 
   7   4   8       40.94       30.53     10.31 o 
   8   4   8      127.86      121.41     17.27 o 
   9   4   8       49.79       51.04     14.56 o 
 -11   5   8        0.88       10.70     13.67 o 
 -10   5   8       12.25       10.56     14.52 o 
  -9   5   8        1.16        0.42     10.91 o 
  -8   5   8       53.92       65.11     11.04 o 
  -7   5   8       43.82       53.93     10.51 o 
  -6   5   8      367.25      337.62     15.13 o 
  -5   5   8        2.45        2.21      4.52 o 
  -4   5   8      408.50      446.15     15.56 o 
  -3   5   8       28.63       18.19      4.84 o 
  -2   5   8       20.25       26.67      5.12 o 
  -1   5   8       43.14       31.74      5.44 o 
   0   5   8       73.66       48.70      6.50 o 
   1   5   8        0.03        3.56      4.49 o 
   2   5   8      499.05      415.55     15.24 o 
   3   5   8        2.19        1.75      4.58 o 
   4   5   8      294.79      309.86     18.15 o 
   5   5   8       35.72       28.30      9.10 o 
   6   5   8     1724.65     1885.24     58.94 o 
   7   5   8        2.94        1.31      7.10 o 
   8   5   8     1007.56      951.35     43.63 o 
   9   5   8        5.00        4.73      8.05 o 
 -11   6   8       35.64       31.40     37.29 o 
 -10   6   8      221.34      231.94     38.20 o 
  -9   6   8       87.38       84.79     18.61 o 
  -8   6   8       94.76       93.29     13.22 o 
  -7   6   8       35.20       37.54      9.20 o 
  -6   6   8      219.29      203.89     13.73 o 
  -5   6   8       20.73       16.21      5.86 o 
  -4   6   8      254.25      205.92     12.11 o 
  -3   6   8      109.94       91.66      8.49 o 
  -2   6   8      587.70      584.23     16.44 o 
  -1   6   8       49.94       47.75      6.62 o 
   0   6   8     7505.48     8557.56    131.81 o 
   1   6   8      133.53      143.67     10.12 o 
   2   6   8       16.08       15.49      5.82 o 
   3   6   8        6.18        1.11      5.16 o 
   4   6   8      124.12      124.18     13.34 o 
   5   6   8        9.93       11.90      7.98 o 
   6   6   8      209.53      196.95     20.56 o 
   7   6   8       10.04        5.18     10.66 o 
   8   6   8      234.32      239.27     26.21 o 
   9   6   8        5.60        7.56      7.96 o 
 -11   7   8       10.13       21.59     33.37 o 
 -10   7   8        6.88       15.70     25.52 o 
  -9   7   8      106.67       92.59     20.00 o 
  -8   7   8       19.95       24.71      8.88 o 
  -7   7   8        1.52        3.30      6.23 o 
  -6   7   8      123.66      116.50     11.37 o 
  -5   7   8      174.41      162.36     12.30 o 
  -4   7   8       51.20       35.81      6.91 o 
  -3   7   8        1.58        0.40      3.51 o 
  -2   7   8      333.28      416.44     14.90 o 
  -1   7   8       76.50       89.86      8.11 o 
   0   7   8      355.95      398.22     14.93 o 
   1   7   8       35.96       35.88      6.69 o 
   2   7   8     1024.17     1255.90     31.34 o 
   3   7   8       12.79       20.48      6.75 o 
   4   7   8      226.90      216.14     16.62 o 
   5   7   8       53.39       48.24     10.79 o 
   6   7   8     1137.62     1103.12     49.07 o 
   7   7   8       26.17       23.94     13.33 o 
   8   7   8      640.38      590.48     35.77 o 
   9   7   8        1.14        5.56      8.12 o 
 -10   8   8      385.69      412.17     70.66 o 
  -9   8   8       38.27       38.41     19.63 o 
  -8   8   8       44.42       54.17     12.35 o 
  -7   8   8      345.22      349.98     20.34 o 
  -6   8   8       85.12       68.87      9.71 o 
  -5   8   8       11.36       12.90      6.15 o 
  -4   8   8      242.20      207.20     13.14 o 
  -3   8   8      119.13      106.95      9.83 o 
  -2   8   8        8.54       22.07      5.78 o 
  -1   8   8        0.35       -1.75      3.92 o 
   0   8   8       88.68       71.93      8.44 o 
   1   8   8       50.75       56.84      8.31 o 
   2   8   8      910.88     1026.89     25.01 o 
   3   8   8       15.58       19.24      7.47 o 
   4   8   8      123.15      109.62     15.93 o 
   5   8   8        3.87        3.16      8.96 o 
   6   8   8       16.75       15.89     12.36 o 
   7   8   8       49.95       71.31     19.26 o 
   8   8   8       39.53       47.05     18.72 o 
   9   8   8        2.78        1.50      9.00 o 
 -10   9   8        9.44        0.00     25.52 o 
  -9   9   8        8.13        9.81     15.08 o 
  -8   9   8      104.04       91.86     15.80 o 
  -7   9   8        0.24        0.42      6.96 o 
  -6   9   8       24.79       13.86      7.69 o 
  -5   9   8       55.68       60.52      9.12 o 
  -4   9   8      110.92      113.43     10.81 o 
  -3   9   8      465.01      472.38     17.49 o 
  -2   9   8     1786.15     1885.55     32.20 o 
  -1   9   8       16.00       13.06      5.68 o 
   0   9   8     1358.42     1471.33     28.69 o 
   1   9   8      240.72      225.93     13.19 o 
   2   9   8      495.58      447.10     17.45 o 
   3   9   8       22.35       13.39      9.19 o 
   4   9   8      115.65      152.90     18.30 o 
   5   9   8       13.33       17.34      9.74 o 
   6   9   8      581.36      498.03     35.09 o 
   7   9   8        9.67        6.27     12.05 o 
   8   9   8       34.11       47.11     19.05 o 
   9   9   8       21.56       43.85     14.30 o 
 -10  10   8       12.55       -7.85     25.52 o 
  -9  10   8       12.96        2.62     14.52 o 
  -8  10   8      893.49      920.01     45.33 o 
  -7  10   8      169.20      182.65     20.96 o 
  -6  10   8      606.75      568.01     28.04 o 
  -5  10   8       20.99       22.09      7.40 o 
  -4  10   8       82.47       58.58      9.28 o 
  -3  10   8       72.41       70.48      9.38 o 
  -2  10   8      769.48      774.92     22.06 o 
  -1  10   8       13.64       14.42      5.86 o 
   0  10   8      158.47      189.09     12.42 o 
   1  10   8       99.16       92.88     12.06 o 
   2  10   8        7.02        6.79      7.29 o 
   3  10   8      163.54      169.20     18.61 o 
   4  10   8      733.49      746.60     33.34 o 
   5  10   8      298.83      306.33     25.62 o 
   6  10   8       66.40       44.82     16.59 o 
   7  10   8       47.31       49.65     17.94 o 
   8  10   8        0.02       -7.20     12.84 o 
 -10  11   8       40.37       19.63     33.37 o 
  -9  11   8        1.14        1.67     10.76 o 
  -8  11   8      274.18      283.36     29.65 o 
  -7  11   8       14.89        8.01      8.75 o 
  -6  11   8      393.89      371.40     24.90 o 
  -5  11   8      140.33      121.54     13.98 o 
  -4  11   8      100.34      117.97     13.50 o 
  -3  11   8      143.85      140.05     10.96 o 
  -2  11   8      880.22      887.15     24.15 o 
  -1  11   8      553.49      568.24     19.66 o 
   0  11   8      456.84      418.68     19.89 o 
   1  11   8      283.65      258.03     17.53 o 
   2  11   8     1579.17     1469.48     36.94 o 
   3  11   8      698.90      704.54     31.88 o 
   4  11   8     4082.36     4272.62     77.77 o 
   5  11   8      122.20      125.13     19.12 o 
   6  11   8       85.51       84.85     16.72 o 
   7  11   8        2.41        5.83     13.19 o 
   8  11   8        3.51       -1.89     11.07 o 
  -9  12   8        5.34       -0.63     11.05 o 
  -8  12   8      323.35      354.93     39.86 o 
  -7  12   8      304.02      296.82     24.68 o 
  -6  12   8     1406.34     1537.44     47.28 o 
  -5  12   8        0.00       -0.10      6.16 o 
  -4  12   8       60.62       55.42     10.58 o 
  -3  12   8       16.79       16.64      6.75 o 
  -2  12   8     1309.95     1317.32     33.93 o 
  -1  12   8      122.07       89.46     11.98 o 
   0  12   8      422.03      422.14     21.14 o 
   1  12   8        0.03       -3.61      6.96 o 
   2  12   8     3262.69     3414.44     57.18 o 
   3  12   8       15.30       20.00     10.73 o 
   4  12   8      325.78      386.12     27.45 o 
   5  12   8       29.07       42.00     13.16 o 
   6  12   8       31.54       11.31     11.12 o 
   7  12   8        9.71       14.01     14.71 o 
   8  12   8        0.69      -12.62     12.62 o 
  -9  13   8        2.78       -0.24     11.94 o 
  -8  13   8       36.48       37.81     15.16 o 
  -7  13   8      263.42      283.87     24.95 o 
  -6  13   8     1351.84     1477.36     47.28 o 
  -5  13   8       29.89       22.17      8.39 o 
  -4  13   8     1438.44     1423.36     38.15 o 
  -3  13   8      241.30      235.76     20.57 o 
  -2  13   8       71.91       58.08     13.22 o 
  -1  13   8      366.72      374.51     23.85 o 
   0  13   8      889.88      846.07     29.31 o 
   1  13   8      383.40      357.54     21.62 o 
   2  13   8       36.10       28.74      9.09 o 
   3  13   8       54.43       52.67     13.56 o 
   4  13   8     1151.32     1110.47     42.62 o 
   5  13   8        5.33        9.53     11.41 o 
   6  13   8       44.37       33.22     12.92 o 
   7  13   8        1.57       -2.62     12.36 o 
  -9  14   8        3.30        3.19     15.28 o 
  -8  14   8       57.05       55.29     18.41 o 
  -7  14   8       11.50       16.41     10.57 o 
  -6  14   8        1.72        1.74      8.75 o 
  -5  14   8        1.08        4.62      7.35 o 
  -4  14   8      197.89      198.16     17.81 o 
  -3  14   8      434.39      424.29     26.22 o 
  -2  14   8      201.21      208.26     19.77 o 
  -1  14   8      284.66      288.11     22.86 o 
   0  14   8      164.05      145.91     15.68 o 
   1  14   8        3.79        1.86      6.53 o 
   2  14   8       62.51       52.57     11.56 o 
   3  14   8      143.50      153.84     20.06 o 
   4  14   8       14.45       20.73     11.71 o 
   5  14   8        0.47        1.07      9.22 o 
   6  14   8      422.12      538.35     36.37 o 
   7  14   8       18.64       22.79     16.93 o 
  -8  15   8      281.64      305.98     34.19 o 
  -7  15   8      109.71       90.91     33.37 o 
  -6  15   8      211.63      201.94     26.01 o 
  -5  15   8      322.65      314.35     29.33 o 
  -4  15   8     1514.01     1636.18     49.54 o 
  -3  15   8       46.71       51.76     12.06 o 
  -2  15   8     4210.20     4542.28    183.70 o 
  -1  15   8      191.01      184.22     20.03 o 
   0  15   8      479.15      492.35     27.54 o 
   1  15   8      113.45      103.05     16.25 o 
   2  15   8        0.72        0.03      9.69 o 
   3  15   8       14.56       12.44     10.90 o 
   4  15   8        5.00        2.24     10.03 o 
   5  15   8       37.74       41.66     13.90 o 
   6  15   8       47.91       41.50     16.01 o 
   7  15   8       38.01       51.59     20.04 o 
  -8  16   8        3.84       -2.75     16.33 o 
  -7  16   8       36.82       38.27     22.21 o 
  -6  16   8      668.59      695.68     41.90 o 
  -5  16   8      300.16      317.68     30.88 o 
  -4  16   8      569.94      519.44     30.07 o 
  -3  16   8     1205.55     1253.06     44.58 o 
  -2  16   8      445.21      418.78     27.56 o 
  -1  16   8      875.28      872.07     37.19 o 
   0  16   8     1294.10     1304.65     44.69 o 
   1  16   8       41.48       32.93     10.97 o 
   2  16   8       69.18       70.62     17.66 o 
   3  16   8       20.65       11.72     11.67 o 
   4  16   8        1.98        5.07     10.57 o 
   5  16   8        0.20       -9.51      9.51 o 
   6  16   8       51.24       51.43     16.60 o 
  -7  17   8        1.32        5.15     15.15 o 
  -6  17   8        0.11        3.59     11.47 o 
  -5  17   8       21.33        5.63     10.50 o 
  -4  17   8       44.86       42.79     13.62 o 
  -3  17   8        0.96        2.79      8.82 o 
  -2  17   8       18.53       17.71     10.73 o 
  -1  17   8        2.57        0.17      8.42 o 
   0  17   8      149.54      155.20     20.26 o 
   1  17   8       49.68       49.75     13.31 o 
   2  17   8        1.63        7.29     10.91 o 
   3  17   8       23.44       20.45     13.50 o 
   4  17   8       17.19       11.09     13.50 o 
   5  17   8       31.29       18.55     16.31 o 
   6  17   8       35.40       39.24     18.35 o 
  -7  18   8       57.74       70.66     26.37 o 
  -6  18   8      194.43      184.01     27.37 o 
  -5  18   8      161.32      172.87     26.33 o 
  -4  18   8      317.85      340.21     28.65 o 
  -3  18   8      139.40      103.01     18.14 o 
  -2  18   8      282.44      250.42     24.65 o 
  -1  18   8       65.63       64.97     14.74 o 
   0  18   8      191.41      136.19     20.35 o 
   1  18   8       33.59       36.53     12.74 o 
   2  18   8        7.02        9.31     12.81 o 
   3  18   8       32.49       30.67     15.16 o 
   4  18   8       76.41       75.20     21.01 o 
   5  18   8       10.39        8.59     14.36 o 
  -6  19   8      101.77      142.36     35.21 o 
  -5  19   8       24.84       30.67     15.70 o 
  -4  19   8        3.30        1.96      9.26 o 
  -3  19   8        0.02       -2.15      8.82 o 
  -2  19   8      279.09      305.93     28.13 o 
  -1  19   8        0.39       -1.24      8.36 o 
   0  19   8       23.46        6.29      9.71 o 
   1  19   8       59.50       49.29     14.35 o 
   2  19   8       12.45       24.73     14.71 o 
   3  19   8        2.59        4.00     15.16 o 
   4  19   8      121.52      168.17     28.76 o 
  -5  20   8        1.95       -5.09     10.93 o 
  -4  20   8        1.86       11.88     10.88 o 
  -3  20   8       40.47       29.13     12.18 o 
  -2  20   8        2.41       -0.60      9.13 o 
  -1  20   8       32.01       27.11     11.78 o 
   0  20   8        1.76        4.46     10.24 o 
   1  20   8        0.08       -3.23     11.82 o 
   2  20   8      233.59      300.89     36.12 o 
   3  20   8       34.06       68.44     21.55 o 
   4  20   8      291.46      440.68     43.63 o 
  -4  21   8        2.15       -9.58      9.58 o 
  -3  21   8        0.62       -3.58      9.55 o 
  -2  21   8       33.63       19.35     12.70 o 
  -1  21   8       31.13       22.87     12.48 o 
   0  21   8       58.00       64.10     16.54 o 
   1  21   8       23.75       32.50     17.03 o 
   2  21   8       49.97       58.53     19.71 o 
  -2  22   8        5.17       10.98     10.56 o 
  -1  22   8       16.24       19.61     12.18 o 
   0  22   8       13.87        2.76     10.39 o 
   1  22   8       10.77       30.17     17.49 o 
 -11   1   9       52.22       49.07     20.82 o 
 -10   1   9       49.24       38.10     20.09 o 
  -9   1   9        9.93       10.28     14.52 o 
  -8   1   9      183.42      115.58     25.42 o 
  -7   1   9      174.21      176.49     21.55 o 
  -6   1   9     1597.02     1724.12     37.01 o 
  -5   1   9      166.57      144.87     10.50 o 
  -4   1   9    10525.49    12728.63    352.47 o 
  -3   1   9     2308.22     2280.47     47.83 o 
  -2   1   9      215.29      260.97     15.93 o 
  -1   1   9      829.25      980.13     27.96 o 
   0   1   9      548.26      616.72     12.97 o 
   1   1   9        0.04        1.43      3.03 o 
   2   1   9     1014.54     1018.12     24.93 o 
   3   1   9       10.57       10.46      4.90 o 
   4   1   9     1187.76     1346.59     30.01 o 
   5   1   9        5.03        1.89      5.74 o 
   6   1   9      159.31      119.96     15.22 o 
   7   1   9        0.00        1.41      7.96 o 
   8   1   9        4.21        5.50      8.11 o 
   9   1   9        7.95       12.46      9.13 o 
 -11   2   9       22.20       36.95     19.80 o 
 -10   2   9      591.06      606.97     50.64 o 
  -9   2   9       43.39       27.56     16.48 o 
  -8   2   9      540.42      512.71     42.31 o 
  -7   2   9      307.74      294.51     21.51 o 
  -6   2   9     2194.87     2320.13     34.72 o 
  -5   2   9       80.48       68.59      7.23 o 
  -4   2   9        0.45        1.09      3.18 o 
  -3   2   9      918.62     1060.91     14.86 o 
  -2   2   9      345.71      351.12     11.79 o 
  -1   2   9      594.66      593.88     16.20 o 
   0   2   9      198.99      260.29     10.65 o 
   1   2   9       27.53       29.74      5.71 o 
   2   2   9     3986.34     4383.19    115.22 o 
   3   2   9      134.45      126.11      8.84 o 
   4   2   9        4.41        2.14      4.54 o 
   5   2   9        0.03        2.64      5.74 o 
   6   2   9      999.76      870.98     32.30 o 
   7   2   9        3.25        1.59      6.63 o 
   8   2   9        6.61       -2.20      8.12 o 
   9   2   9       18.67       22.25     10.73 o 
 -11   3   9       25.35       11.42     15.08 o 
 -10   3   9      144.80      128.96     29.81 o 
  -9   3   9        4.44       -1.85     11.26 o 
  -8   3   9      202.21      197.64     24.43 o 
  -7   3   9      232.36      214.75     17.08 o 
  -6   3   9      320.61      322.59     14.54 o 
  -5   3   9       25.76       22.20      5.34 o 
  -4   3   9      235.25      197.48     10.77 o 
  -3   3   9     1014.90     1044.98     18.67 o 
  -2   3   9      213.68      140.30      7.03 o 
  -1   3   9     1826.04     2162.77     27.36 o 
   0   3   9      227.60      216.51     10.15 o 
   1   3   9      240.84      250.83     11.89 o 
   2   3   9      622.20      609.26     18.12 o 
   3   3   9        8.47        1.49      4.67 o 
   4   3   9      475.65      467.71     21.53 o 
   5   3   9        5.16        8.31      6.76 o 
   6   3   9     1692.32     1715.36     44.71 o 
   7   3   9        1.04        4.98      6.63 o 
   8   3   9      207.94      199.36     20.87 o 
   9   3   9       44.81       47.00     13.17 o 
 -11   4   9       51.23        3.93     13.63 o 
 -10   4   9      280.95      261.00     39.54 o 
  -9   4   9       17.15       15.52     15.08 o 
  -8   4   9      710.72      751.25     39.37 o 
  -7   4   9        0.84       -5.20      7.48 o 
  -6   4   9        0.46        1.07      5.95 o 
  -5   4   9       22.84       16.74      5.46 o 
  -4   4   9       31.16       40.09      6.92 o 
  -3   4   9     1186.30     1221.06     22.07 o 
  -2   4   9     1225.58     1244.08     20.76 o 
  -1   4   9      305.73      327.72     11.52 o 
   0   4   9      614.68      630.40     16.59 o 
   1   4   9      402.03      392.62     14.60 o 
   2   4   9       77.47       69.06      8.45 o 
   3   4   9       38.97       37.23      7.39 o 
   4   4   9        0.21        6.68      6.76 o 
   5   4   9        0.48        0.74      7.52 o 
   6   4   9       49.96       34.18      9.41 o 
   7   4   9       21.37       28.18      9.68 o 
   8   4   9        1.98        2.50      7.74 o 
   9   4   9      164.01      236.80     28.15 o 
 -11   5   9        2.32       -0.98     12.49 o 
 -10   5   9      283.17      279.62     40.92 o 
  -9   5   9      105.34       98.45     25.93 o 
  -8   5   9      128.18      133.37     21.47 o 
  -7   5   9        2.29       -0.18      6.51 o 
  -6   5   9      409.43      411.56     17.48 o 
  -5   5   9       39.78       54.75      8.24 o 
  -4   5   9      235.32      227.65     12.27 o 
  -3   5   9       30.34       19.46      4.64 o 
  -2   5   9     2455.86     2432.02     31.40 o 
  -1   5   9      299.13      284.18     11.72 o 
   0   5   9     1763.37     1818.10     40.03 o 
   1   5   9       93.59      107.40      9.40 o 
   2   5   9      103.28      108.93     10.05 o 
   3   5   9        1.47        1.06      5.45 o 
   4   5   9     1482.88     1392.45     35.30 o 
   5   5   9       41.96       31.57      9.81 o 
   6   5   9      852.95      896.30     37.19 o 
   7   5   9        4.20       -5.26      6.42 o 
   8   5   9      709.91      780.11     39.72 o 
   9   5   9       65.38       59.44     14.10 o 
 -11   6   9        2.87       -1.96     29.44 o 
 -10   6   9      247.20      302.69     42.76 o 
  -9   6   9       74.33      102.91     25.65 o 
  -8   6   9      459.19      475.24     32.39 o 
  -7   6   9       20.92       17.29      9.47 o 
  -6   6   9       15.40        7.12      6.53 o 
  -5   6   9       51.64       38.42      7.39 o 
  -4   6   9      339.22      328.87     14.70 o 
  -3   6   9        2.89        4.07      3.65 o 
  -2   6   9       96.37       87.88      7.83 o 
  -1   6   9      250.70      250.66     12.14 o 
   0   6   9     1091.69     1097.66     28.67 o 
   1   6   9      169.28      137.31     10.48 o 
   2   6   9       12.27       11.21      5.86 o 
   3   6   9       69.00       67.24      9.13 o 
   4   6   9      620.44      737.49     26.64 o 
   5   6   9        0.15       -4.09      6.48 o 
   6   6   9      959.16     1063.66     40.50 o 
   7   6   9        1.88       -2.70      7.33 o 
   8   6   9      368.80      355.67     30.50 o 
   9   6   9       30.45       19.73     11.59 o 
 -10   7   9      195.29      196.27     54.96 o 
  -9   7   9      137.58      125.09     29.14 o 
  -8   7   9        3.36        4.50      9.76 o 
  -7   7   9       63.12       60.30     12.36 o 
  -6   7   9      684.47      691.82     25.82 o 
  -5   7   9       52.43       44.01      7.87 o 
  -4   7   9      367.82      416.00     16.38 o 
  -3   7   9        3.32       -1.26      4.04 o 
  -2   7   9      465.19      495.51     16.48 o 
  -1   7   9       68.50       66.56      7.96 o 
   0   7   9     1179.07     1363.01     26.85 o 
   1   7   9      299.74      273.05     13.69 o 
   2   7   9     1556.85     1690.57     32.09 o 
   3   7   9       93.41       84.48     11.33 o 
   4   7   9     2450.63     2509.03     48.54 o 
   5   7   9        8.84       14.22      9.74 o 
   6   7   9      188.97      191.31     26.01 o 
   7   7   9       47.10       60.21     18.35 o 
   8   7   9      101.28       95.41     18.35 o 
   9   7   9      104.52       95.75     18.22 o 
 -10   8   9        2.39        9.81     27.48 o 
  -9   8   9       32.09       31.40     27.48 o 
  -8   8   9       64.23       54.51     15.28 o 
  -7   8   9        8.54        6.30      7.96 o 
  -6   8   9      860.44      951.27     30.65 o 
  -5   8   9      503.85      518.60     19.84 o 
  -4   8   9       26.45       24.65      7.05 o 
  -3   8   9       13.57        8.59      5.03 o 
  -2   8   9        0.00        1.12      4.40 o 
  -1   8   9        1.33        0.99      4.67 o 
   0   8   9      223.51      238.53     13.24 o 
   1   8   9      107.36      106.38     10.35 o 
   2   8   9      622.97      721.95     25.89 o 
   3   8   9        2.31       -0.99      6.43 o 
   4   8   9       84.89       55.39     13.27 o 
   5   8   9       10.51       13.23     10.14 o 
   6   8   9        0.67        8.30     10.66 o 
   7   8   9        0.12       -5.88      9.98 o 
   8   8   9      135.38      150.28     27.51 o 
 -10   9   9        2.96        3.93     25.52 o 
  -9   9   9      347.73      413.22     45.09 o 
  -8   9   9        6.12       18.86     15.92 o 
  -7   9   9       39.47       36.99     13.35 o 
  -6   9   9       16.05       20.80      8.53 o 
  -5   9   9        9.93        9.91      6.45 o 
  -4   9   9      117.68      114.80     11.01 o 
  -3   9   9        6.42       10.11      5.71 o 
  -2   9   9      136.29      177.56     12.14 o 
  -1   9   9      220.82      200.68     12.82 o 
   0   9   9       13.46        7.29      5.48 o 
   1   9   9      222.30      215.09     13.60 o 
   2   9   9        1.33        3.42      6.51 o 
   3   9   9        0.04        0.34      8.12 o 
   4   9   9        0.00       -2.08      8.55 o 
   5   9   9        1.94       -1.03      7.96 o 
   6   9   9      118.73      123.69     23.35 o 
   7   9   9      163.94      179.97     27.29 o 
   8   9   9       56.23       65.74     21.47 o 
 -10  10   9      136.64      115.80     47.11 o 
  -9  10   9       71.25       58.27     21.69 o 
  -8  10   9      580.55      606.98     48.52 o 
  -7  10   9      122.47      131.28     21.15 o 
  -6  10   9      740.36      858.97     40.67 o 
  -5  10   9      427.52      408.13     18.73 o 
  -4  10   9     1132.92     1135.63     28.48 o 
  -3  10   9        2.94        3.64      5.31 o 
  -2  10   9     1510.01     1607.47     32.05 o 
  -1  10   9      751.61      712.54     21.73 o 
   0  10   9      220.43      238.63     14.17 o 
   1  10   9      910.41      895.69     28.18 o 
   2  10   9      141.79      153.65     15.39 o 
   3  10   9        7.35        5.50      9.56 o 
   4  10   9      165.36      175.35     20.03 o 
   5  10   9        4.24        7.21     10.03 o 
   6  10   9       56.67       47.90     16.92 o 
   7  10   9       10.96       14.02     14.28 o 
   8  10   9        4.69        2.82     12.84 o 
 -10  11   9        3.31        1.96     27.48 o 
  -9  11   9       67.49       68.00     23.11 o 
  -8  11   9      408.13      435.80     45.74 o 
  -7  11   9       68.43       66.09     17.66 o 
  -6  11   9      196.87      221.82     25.19 o 
  -5  11   9       20.72       17.72      8.15 o 
  -4  11   9      104.22       87.42     12.40 o 
  -3  11   9      106.51      108.31     11.18 o 
  -2  11   9       79.46       60.54      9.24 o 
  -1  11   9      229.82      221.82     16.15 o 
   0  11   9      332.41      306.83     18.43 o 
   1  11   9      146.59      131.43     14.38 o 
   2  11   9      277.53      258.78     18.81 o 
   3  11   9        5.60       -1.20      8.36 o 
   4  11   9     1137.31     1059.16     40.72 o 
   5  11   9       12.79       15.80     10.73 o 
   6  11   9       19.11       20.61     14.50 o 
   7  11   9       69.39       75.02     22.27 o 
   8  11   9       71.00       71.28     22.50 o 
  -9  12   9       10.15        7.77     16.48 o 
  -8  12   9      357.18      329.58     61.83 o 
  -7  12   9      102.42      109.09     29.88 o 
  -6  12   9      488.58      500.68     34.70 o 
  -5  12   9      194.79      208.43     17.53 o 
  -4  12   9        3.88        3.34      6.96 o 
  -3  12   9        4.79        3.02      6.09 o 
  -2  12   9      528.46      506.42     22.79 o 
  -1  12   9      765.48      800.98     27.87 o 
   0  12   9       14.91       14.47      8.23 o 
   1  12   9      873.36      928.46     30.86 o 
   2  12   9      654.79      566.39     25.64 o 
   3  12   9      191.19      196.20     20.95 o 
   4  12   9      111.26      108.48     17.62 o 
   5  12   9        2.53        7.99     10.27 o 
   6  12   9       77.73       59.17     15.93 o 
   7  12   9        7.70        6.46     14.38 o 
  -9  13   9       41.47       41.83     21.06 o 
  -8  13   9      166.18      181.98     33.31 o 
  -7  13   9       12.66       15.81     12.81 o 
  -6  13   9      270.51      304.71     30.55 o 
  -5  13   9        6.77       10.19      7.74 o 
  -4  13   9      470.99      491.43     23.74 o 
  -3  13   9       95.57      118.22     16.08 o 
  -2  13   9       18.12       20.64      9.76 o 
  -1  13   9        5.34        4.70      8.11 o 
   0  13   9        7.15        7.83      7.56 o 
   1  13   9       82.09       95.59     13.88 o 
   2  13   9      138.60      152.88     19.04 o 
   3  13   9       32.17       25.24     11.37 o 
   4  13   9        0.00        1.34      9.28 o 
   5  13   9        4.74        1.24      9.47 o 
   6  13   9       19.98       28.13     13.31 o 
   7  13   9        8.38        3.53     14.24 o 
  -9  14   9        3.12        7.20     18.39 o 
  -8  14   9      740.70      772.39     57.58 o 
  -7  14   9        0.05        9.78     11.82 o 
  -6  14   9       12.36        4.55     10.55 o 
  -5  14   9       45.17       53.59     15.54 o 
  -4  14   9      228.29      211.56     20.93 o 
  -3  14   9       93.86      107.36     15.88 o 
  -2  14   9     2369.46     2424.58     57.48 o 
  -1  14   9       40.66       43.14     12.44 o 
   0  14   9      325.23      324.35     24.06 o 
   1  14   9      503.16      516.82     25.33 o 
   2  14   9        6.95        8.37      9.56 o 
   3  14   9       13.29        5.41      9.37 o 
   4  14   9      138.53      131.67     20.06 o 
   5  14   9       34.50       32.90     12.97 o 
   6  14   9      107.99      106.30     20.37 o 
   7  14   9        5.96       18.25     17.21 o 
  -8  15   9       87.21       85.22     26.26 o 
  -7  15   9      134.63      137.01     29.81 o 
  -6  15   9      137.24      155.73     29.62 o 
  -5  15   9        4.33        2.94      9.66 o 
  -4  15   9        9.45        9.36      7.85 o 
  -3  15   9      128.44      128.95     18.10 o 
  -2  15   9      446.42      469.11     28.20 o 
  -1  15   9      428.94      450.31     28.02 o 
   0  15   9      689.92      699.00     33.03 o 
   1  15   9      139.74      118.98     16.50 o 
   2  15   9       17.84       18.42     11.31 o 
   3  15   9       27.79       22.01     11.57 o 
   4  15   9      141.61      117.06     19.35 o 
   5  15   9        0.62       -2.70     10.27 o 
   6  15   9      158.13      145.76     23.95 o 
  -8  16   9       63.93       45.14     33.37 o 
  -7  16   9       53.74       70.55     24.26 o 
  -6  16   9      146.37      102.26     33.37 o 
  -5  16   9       12.26       18.74     15.70 o 
  -4  16   9        0.67        3.27      9.13 o 
  -3  16   9       98.41      109.21     17.46 o 
  -2  16   9      188.83      164.45     19.80 o 
  -1  16   9      272.99      226.84     22.11 o 
   0  16   9     2667.83     2758.23     65.32 o 
   1  16   9      700.69      739.09     35.14 o 
   2  16   9       85.15       56.03     17.27 o 
   3  16   9        9.20        6.75     10.66 o 
   4  16   9        0.54        1.61     10.66 o 
   5  16   9        6.98        7.57     12.36 o 
   6  16   9        1.73       13.45     13.36 o 
  -7  17   9        2.33       -1.21     17.41 o 
  -6  17   9      494.74      436.23     47.87 o 
  -5  17   9      654.45      705.88     54.07 o 
  -4  17   9      623.84      684.03     41.86 o 
  -3  17   9      395.15      412.01     28.89 o 
  -2  17   9      353.03      374.03     27.90 o 
  -1  17   9        2.93        1.48      8.69 o 
   0  17   9      637.16      690.77     34.92 o 
   1  17   9      110.57       88.61     16.12 o 
   2  17   9      275.21      297.00     31.91 o 
   3  17   9        1.37        7.15     12.05 o 
   4  17   9      215.86      249.55     32.47 o 
   5  17   9        0.52       10.41     14.13 o 
  -7  18   9       25.98       25.75     22.12 o 
  -6  18   9        1.53        1.14     16.48 o 
  -5  18   9       72.30       85.25     25.65 o 
  -4  18   9      506.87      543.59     39.21 o 
  -3  18   9       18.03       14.03     10.39 o 
  -2  18   9      201.46      187.75     21.95 o 
  -1  18   9        0.46       -3.40      7.90 o 
   0  18   9        0.64       -4.80      8.67 o 
   1  18   9       38.17       31.28     12.49 o 
   2  18   9        0.45       -6.07     11.03 o 
   3  18   9        5.59        2.17     12.84 o 
   4  18   9       98.81      122.50     26.76 o 
   5  18   9        6.75       14.89     15.26 o 
  -6  19   9       42.97       43.83     24.52 o 
  -5  19   9       73.52       91.15     28.43 o 
  -4  19   9       93.47      114.95     22.70 o 
  -3  19   9       29.61       26.08     11.74 o 
  -2  19   9        1.91       -0.65      9.06 o 
  -1  19   9       51.44       52.91     14.35 o 
   0  19   9       37.11       64.65     15.97 o 
   1  19   9        2.30       -1.89     10.95 o 
   2  19   9       44.02       65.07     20.00 o 
   3  19   9       15.28       23.14     14.51 o 
   4  19   9       24.53       29.46     17.27 o 
  -5  20   9        0.62       13.14     15.61 o 
  -4  20   9       49.79       76.02     25.65 o 
  -3  20   9        9.05       11.53      9.85 o 
  -2  20   9        2.78        2.59      9.14 o 
  -1  20   9        4.69        0.08      9.51 o 
   0  20   9        1.14       -1.40      9.83 o 
   1  20   9        5.79        4.91     12.55 o 
   2  20   9        2.71       -2.68     13.55 o 
   3  20   9       15.71       23.01     17.35 o 
  -4  21   9       26.21       30.88     20.27 o 
  -3  21   9       12.52       11.37     13.18 o 
  -2  21   9        7.34        4.74      9.53 o 
  -1  21   9        1.12       10.18     10.69 o 
   0  21   9       35.19       27.89     13.37 o 
   1  21   9        8.05        8.94     14.24 o 
   2  21   9      227.76      330.47     38.49 o 
  -1  22   9        3.78        9.38     10.53 o 
 -11   0  10        3.19      -15.70     15.70 o 
 -10   0  10      673.53      641.81     74.58 o 
  -9   0  10       63.15       64.77     31.40 o 
  -8   0  10      182.55      180.57     43.18 o 
  -7   0  10      529.96      550.15     58.88 o 
  -6   0  10     3288.12     3421.76    141.32 o 
  -5   0  10      530.33      521.29     34.61 o 
  -4   0  10      193.64      183.40     22.87 o 
  -3   0  10     8133.33     8490.49    124.21 o 
  -2   0  10      761.10      766.38     37.40 o 
  -1   0  10     8444.25     9361.09    155.06 o 
   0   0  10        0.01        5.89      4.81 o 
   1   0  10       12.55        9.35      6.90 o 
   2   0  10        6.75        2.38      4.94 o 
   3   0  10      110.65      124.50     13.16 o 
   4   0  10       36.02       32.97     13.67 o 
   5   0  10        3.30       -4.35      8.58 o 
   6   0  10      288.69      279.75     33.98 o 
   7   0  10        0.23       -3.53     10.34 o 
   8   0  10       21.10        9.42     13.67 o 
   9   0  10        0.78        4.17     10.79 o 
 -11   1  10       51.88       36.31     17.41 o 
 -10   1  10        2.68       -8.07     12.26 o 
  -9   1  10       19.86       20.48     15.92 o 
  -8   1  10       35.72       35.09     17.31 o 
  -7   1  10       14.76        9.70      8.30 o 
  -6   1  10      105.11       88.48     12.25 o 
  -5   1  10        1.21        0.87      6.09 o 
  -4   1  10      914.90      873.26     29.65 o 
  -3   1  10     2034.87     2033.13     43.65 o 
  -2   1  10       16.39       33.82      8.19 o 
  -1   1  10     6382.79     6739.07     75.31 o 
   0   1  10      306.49      278.95      9.51 o 
   1   1  10      177.62      127.72      8.60 o 
   2   1  10     1292.39     1315.31     24.53 o 
   3   1  10     1154.15     1147.53     24.63 o 
   4   1  10      327.10      295.87     16.70 o 
   5   1  10        0.00       -2.41      5.31 o 
   6   1  10        6.81        3.21      6.26 o 
   7   1  10       18.23       13.31     10.13 o 
   8   1  10       23.13       22.36     10.48 o 
   9   1  10       51.83       61.11     14.27 o 
 -11   2  10       45.38       37.43     20.09 o 
 -10   2  10        5.91       -1.31     12.26 o 
  -9   2  10        0.15        7.02     13.13 o 
  -8   2  10      116.18       77.95     17.00 o 
  -7   2  10      450.59      433.11     25.43 o 
  -6   2  10     1407.39     1535.72     53.41 o 
  -5   2  10       12.18       15.39      7.11 o 
  -4   2  10      312.10      300.64     18.88 o 
  -3   2  10     6536.82     7047.58    105.10 o 
  -2   2  10      193.58      196.97     15.66 o 
  -1   2  10     3952.51     4409.19     69.95 o 
   0   2  10      229.12      202.29     10.15 o 
   1   2  10      135.24      115.81      9.28 o 
   2   2  10       55.29       42.09      7.37 o 
   3   2  10      108.46       89.52      9.18 o 
   4   2  10        0.32        0.95      5.10 o 
   5   2  10        6.33       10.53      7.38 o 
   6   2  10       32.44       30.91      9.61 o 
   7   2  10        0.56       -4.75      6.18 o 
   8   2  10       18.02       20.82     10.73 o 
   9   2  10       15.41       19.24     10.46 o 
 -11   3  10       74.96       70.38     24.02 o 
 -10   3  10        5.66        7.85     15.27 o 
  -9   3  10       67.15       48.09     20.82 o 
  -8   3  10       22.32       24.31     12.05 o 
  -7   3  10        7.97        5.59      6.56 o 
  -6   3  10        9.13        4.19      7.31 o 
  -5   3  10       20.10       19.01      8.02 o 
  -4   3  10      430.73      451.46     22.28 o 
  -3   3  10     1721.75     1834.91     33.59 o 
  -2   3  10     2491.43     2440.05     50.28 o 
  -1   3  10      459.09      525.10     13.34 o 
   0   3  10      145.72      154.42      9.37 o 
   1   3  10      906.72      931.46     28.82 o 
   2   3  10     1087.77     1079.73     24.97 o 
   3   3  10      330.07      306.90     15.38 o 
   4   3  10     2399.65     2351.93     46.08 o 
   5   3  10        6.78       12.37      7.10 o 
   6   3  10     1403.93     1347.74     40.83 o 
   7   3  10       27.81       35.18     10.70 o 
   8   3  10      245.98      211.43     21.93 o 
   9   3  10       10.96       10.25      9.51 o 
 -11   4  10       68.66       65.61     23.55 o 
 -10   4  10        4.88        6.30     12.70 o 
  -9   4  10       30.78       38.27     18.04 o 
  -8   4  10        0.64        0.93      9.33 o 
  -7   4  10        5.07        8.16      7.57 o 
  -6   4  10      249.29      269.49     20.88 o 
  -5   4  10       92.08       77.84     12.30 o 
  -4   4  10      439.66      410.68     21.33 o 
  -3   4  10     1581.07     1844.31     33.11 o 
  -2   4  10      160.67      173.38     11.75 o 
  -1   4  10      198.16      184.43      9.59 o 
   0   4  10     1339.61     1309.98     32.62 o 
   1   4  10       47.39       63.16      8.17 o 
   2   4  10       33.20       30.09      6.87 o 
   3   4  10        1.31        0.80      5.68 o 
   4   4  10       43.68       33.39      9.10 o 
   5   4  10        0.28        1.09      5.46 o 
   6   4  10       78.70      102.93     15.09 o 
   7   4  10        9.52       16.40      8.79 o 
   8   4  10       26.14       33.90     10.88 o 
   9   4  10      244.35      257.22     28.92 o 
 -11   5  10       13.02       -0.71     15.08 o 
 -10   5  10       61.52       48.78     23.11 o 
  -9   5  10       57.41       48.81     21.48 o 
  -8   5  10       56.33       60.19     15.86 o 
  -7   5  10        5.05       -3.50      8.26 o 
  -6   5  10       32.74       37.18     10.27 o 
  -5   5  10      165.83      149.67     16.29 o 
  -4   5  10        7.58        7.22      5.86 o 
  -3   5  10      585.35      620.96     20.67 o 
  -2   5  10      165.98      154.68      9.37 o 
  -1   5  10      103.48      126.36      8.97 o 
   0   5  10       57.25       31.85      6.42 o 
   1   5  10      460.42      462.72     16.63 o 
   2   5  10      222.97      207.62     12.96 o 
   3   5  10      360.73      351.12     16.64 o 
   4   5  10      941.93      865.43     29.32 o 
   5   5  10       15.05       18.70      9.47 o 
   6   5  10        1.29        3.00      6.82 o 
   7   5  10       65.66       64.44     12.86 o 
   8   5  10       25.73       21.96     10.95 o 
   9   5  10        4.95        2.37      8.62 o 
 -10   6  10       62.40       83.36     24.87 o 
  -9   6  10        1.45       -0.25     10.10 o 
  -8   6  10       66.98       51.89     15.16 o 
  -7   6  10        0.50       -5.48      6.25 o 
  -6   6  10       11.06       10.01      7.79 o 
  -5   6  10       11.07        8.70      7.76 o 
  -4   6  10      636.62      588.83     21.64 o 
  -3   6  10       25.57       22.47      6.57 o 
  -2   6  10        1.47        0.08      3.84 o 
  -1   6  10        1.12        4.54      4.29 o 
   0   6  10     1023.77     1152.20     24.86 o 
   1   6  10      205.06      222.79     13.13 o 
   2   6  10     1020.37      974.61     25.15 o 
   3   6  10      255.80      244.00     17.00 o 
   4   6  10     1545.51     1537.58     47.14 o 
   5   6  10        1.60        2.73      8.67 o 
   6   6  10       92.16       99.17     16.73 o 
   7   6  10       26.94       21.65     10.95 o 
   8   6  10      252.60      271.29     28.27 o 
 -10   7  10      378.10      388.62     70.66 o 
  -9   7  10       71.68       66.12     21.06 o 
  -8   7  10       97.38       71.24     17.58 o 
  -7   7  10        6.18       13.81     10.54 o 
  -6   7  10       77.20       80.34     13.74 o 
  -5   7  10        0.77        8.70      7.90 o 
  -4   7  10       51.08       54.80      9.41 o 
  -3   7  10       75.40       76.05     10.31 o 
  -2   7  10      282.89      288.79     13.64 o 
  -1   7  10      537.70      502.66     16.95 o 
   0   7  10     1197.19     1086.10     24.98 o 
   1   7  10      145.89      121.06     10.93 o 
   2   7  10     1051.66     1033.14     26.21 o 
   3   7  10      170.14      152.96     14.69 o 
   4   7  10      217.97      150.27     15.53 o 
   5   7  10       11.76       13.50      9.47 o 
   6   7  10        2.54       20.80     12.81 o 
   7   7  10       50.04       41.18     17.35 o 
   8   7  10      137.05      154.59     22.06 o 
 -10   8  10        1.23       25.52     31.40 o 
  -9   8  10       47.83       48.62     21.48 o 
  -8   8  10        0.16       -0.75     10.40 o 
  -7   8  10       19.01       15.07     11.47 o 
  -6   8  10        9.37        5.26      7.85 o 
  -5   8  10       20.95       18.69      8.22 o 
  -4   8  10       33.70       19.27      7.30 o 
  -3   8  10        9.92       20.50      7.15 o 
  -2   8  10       47.91       57.74      8.07 o 
  -1   8  10      484.54      435.04     16.74 o 
   0   8  10       71.75       92.23      9.93 o 
   1   8  10       46.01       39.48      8.02 o 
   2   8  10       70.11       66.03      9.49 o 
   3   8  10       34.12       34.20      9.97 o 
   4   8  10      432.19      433.70     26.21 o 
   5   8  10       10.32        9.77      9.26 o 
   6   8  10        6.40        5.78     12.36 o 
   7   8  10       12.47       10.14     14.13 o 
   8   8  10      118.34      144.78     22.66 o 
 -10   9  10      231.15      237.49     60.84 o 
  -9   9  10       61.21       65.81     32.38 o 
  -8   9  10      300.26      333.58     40.92 o 
  -7   9  10       42.70       55.87     15.54 o 
  -6   9  10      801.72      839.09     33.74 o 
  -5   9  10        7.41        3.87      7.26 o 
  -4   9  10      387.67      365.94     19.18 o 
  -3   9  10      116.04      117.99     12.91 o 
  -2   9  10       33.84       32.28      7.20 o 
  -1   9  10      649.24      649.82     20.72 o 
   0   9  10      761.08      681.06     21.43 o 
   1   9  10       88.45       70.02      9.95 o 
   2   9  10      732.03      687.42     25.71 o 
   3   9  10       72.23       64.64     13.81 o 
   4   9  10     1448.68     1379.85     44.61 o 
   5   9  10        0.24       -0.62      9.28 o 
   6   9  10       62.15       28.64     14.64 o 
   7   9  10       11.96        5.46     13.10 o 
   8   9  10       95.27      135.48     27.69 o 
 -10  10  10        0.87        9.81     27.48 o 
  -9  10  10       19.84       33.79     19.28 o 
  -8  10  10        1.72        2.43     14.52 o 
  -7  10  10       15.19       18.74     15.08 o 
  -6  10  10      195.09      167.10     22.79 o 
  -5  10  10       31.80       39.56     10.15 o 
  -4  10  10       58.33       41.70      9.50 o 
  -3  10  10      361.59      353.76     19.10 o 
  -2  10  10      125.51      116.13     11.19 o 
  -1  10  10      102.90       91.45     10.35 o 
   0  10  10        3.02        2.57      5.64 o 
   1  10  10      279.86      273.20     18.41 o 
   2  10  10     1923.39     2001.10     43.60 o 
   3  10  10      252.77      314.29     23.89 o 
   4  10  10     1164.60     1191.17     42.60 o 
   5  10  10       68.25       70.76     14.90 o 
   6  10  10       12.21        7.24     12.70 o 
   7  10  10        0.10       -6.25     12.84 o 
   8  10  10        0.05        8.33     15.96 o 
  -9  11  10       25.89       22.11     13.42 o 
  -8  11  10       51.65       58.88     20.82 o 
  -7  11  10        1.07        7.85     14.52 o 
  -6  11  10       20.48       23.55     15.27 o 
  -5  11  10      480.52      518.36     27.64 o 
  -4  11  10      372.74      384.17     20.70 o 
  -3  11  10       16.59       16.21      7.68 o 
  -2  11  10       25.07       20.81      6.88 o 
  -1  11  10     1134.95     1197.56     32.81 o 
   0  11  10        0.10       -2.19      6.48 o 
   1  11  10       99.31       67.48     12.25 o 
   2  11  10      228.45      216.97     18.02 o 
   3  11  10       90.84      102.53     16.64 o 
   4  11  10        4.45        7.75      9.47 o 
   5  11  10       14.96       12.33     10.95 o 
   6  11  10       10.20       13.62     12.70 o 
   7  11  10       12.50        8.22     14.99 o 
  -9  12  10        6.13       -3.21     15.08 o 
  -8  12  10       56.70       31.96     23.55 o 
  -7  12  10       34.97       31.17     17.31 o 
  -6  12  10      640.59      677.58     76.55 o 
  -5  12  10      260.26      268.40     22.66 o 
  -4  12  10        9.82        8.62      7.90 o 
  -3  12  10      418.36      467.05     25.50 o 
  -2  12  10       54.65       68.01     11.64 o 
  -1  12  10      165.26      152.15     17.65 o 
   0  12  10     1542.45     1575.23     39.36 o 
   1  12  10       63.09       52.32     11.24 o 
   2  12  10       78.64       63.04     14.20 o 
   3  12  10       16.16       13.31     10.46 o 
   4  12  10      457.55      479.68     30.63 o 
   5  12  10       21.19       16.26     11.18 o 
   6  12  10        0.38      -11.17     11.22 o 
   7  12  10        5.45        1.61     13.47 o 
  -9  13  10        0.19        5.50     16.33 o 
  -8  13  10       42.76       48.68     20.68 o 
  -7  13  10      174.38      186.98     33.31 o 
  -6  13  10      285.59      277.43     37.47 o 
  -5  13  10      517.36      544.95     29.63 o 
  -4  13  10      447.90      441.81     31.46 o 
  -3  13  10       25.28       32.29     13.50 o 
  -2  13  10      156.55      143.60     17.11 o 
  -1  13  10      432.36      443.79     22.79 o 
   0  13  10      193.23      187.84     17.38 o 
   1  13  10      162.11      165.76     16.89 o 
   2  13  10        2.65        6.76      8.60 o 
   3  13  10       33.28       32.92     11.83 o 
   4  13  10       18.86       11.69     10.31 o 
   5  13  10        0.17       -2.01      9.28 o 
   6  13  10       74.16       59.72     19.33 o 
   7  13  10       23.30       38.49     19.60 o 
  -8  14  10      135.71      141.28     31.83 o 
  -7  14  10       31.50       32.38     18.04 o 
  -6  14  10      907.55      957.46     84.40 o 
  -5  14  10      106.64       95.73     19.20 o 
  -4  14  10      565.70      580.81     42.52 o 
  -3  14  10       28.08       15.89     11.22 o 
  -2  14  10       96.52       93.68     15.26 o 
  -1  14  10        5.51        6.00      8.94 o 
   0  14  10      301.45      298.50     24.16 o 
   1  14  10      135.70      132.86     16.13 o 
   2  14  10      744.20      778.11     35.77 o 
   3  14  10      100.79       76.16     16.56 o 
   4  14  10      152.91      138.14     20.47 o 
   5  14  10        2.11        7.22     11.27 o 
   6  14  10        2.39        3.33     11.60 o 
  -8  15  10      236.86      217.86     52.99 o 
  -7  15  10      146.47      113.84     39.25 o 
  -6  15  10      659.41      643.77     72.62 o 
  -5  15  10      368.85      432.56     34.14 o 
  -4  15  10      200.40      224.96     27.51 o 
  -3  15  10      372.65      411.93     33.40 o 
  -2  15  10      495.44      446.40     28.33 o 
  -1  15  10        6.80        2.55      8.62 o 
   0  15  10      629.09      628.33     32.11 o 
   1  15  10        9.19        7.44      7.47 o 
   2  15  10      240.53      213.80     23.03 o 
   3  15  10        0.00       -0.96      8.90 o 
   4  15  10        0.24       -0.88      9.37 o 
   5  15  10        0.06       -1.15     10.52 o 
   6  15  10      127.99      142.91     23.89 o 
  -8  16  10      417.71      433.76     72.62 o 
  -7  16  10      102.66      123.65     43.18 o 
  -6  16  10       92.64       72.62     33.37 o 
  -5  16  10       27.02       38.07     15.16 o 
  -4  16  10        3.62        8.51     10.95 o 
  -3  16  10      112.18       95.91     17.38 o 
  -2  16  10       61.73       46.20     13.56 o 
  -1  16  10        0.03        1.93      7.43 o 
   0  16  10      753.44      714.75     40.28 o 
   1  16  10      168.48      197.57     21.20 o 
   2  16  10      140.67      180.60     26.33 o 
   3  16  10        7.82       11.04     12.70 o 
   4  16  10      286.05      318.78     30.07 o 
   5  16  10        0.01      -10.46     10.46 o 
  -7  17  10       12.41       13.74     27.48 o 
  -6  17  10        0.40        9.81     21.59 o 
  -5  17  10        2.64        4.01     14.52 o 
  -4  17  10      128.62      112.45     24.19 o 
  -3  17  10        8.55        7.16     10.66 o 
  -2  17  10      100.06       93.53     19.64 o 
  -1  17  10        0.10        0.35      8.30 o 
   0  17  10        0.00        6.19      8.75 o 
   1  17  10       57.34       74.65     16.12 o 
   2  17  10        7.83       16.88     13.22 o 
   3  17  10       18.82       43.03     16.92 o 
   4  17  10       24.47       47.14     19.34 o 
   5  17  10        0.29        7.64     14.99 o 
  -6  18  10       27.10       19.63     27.48 o 
  -5  18  10       10.59        9.11     17.31 o 
  -4  18  10      178.06      200.18     28.33 o 
  -3  18  10        0.00        1.10     11.22 o 
  -2  18  10       37.95       27.37     16.17 o 
  -1  18  10       13.26       20.87     11.15 o 
   0  18  10      406.83      434.18     31.57 o 
   1  18  10        0.70       -1.78     10.66 o 
   2  18  10       16.32       30.30     15.54 o 
   3  18  10       34.19       51.53     19.49 o 
   4  18  10      170.41      274.47     35.84 o 
  -5  19  10        8.73       15.32     15.61 o 
  -4  19  10       77.39       82.68     20.75 o 
  -3  19  10       10.43       10.76     12.36 o 
  -2  19  10       47.53       44.47     16.43 o 
  -1  19  10       61.84       48.25     13.95 o 
   0  19  10       13.93       11.45     11.14 o 
   1  19  10      121.94      146.54     26.37 o 
   2  19  10      170.47      217.45     30.46 o 
   3  19  10        0.00       11.99     14.71 o 
  -4  20  10       32.97       22.58     14.78 o 
  -3  20  10       83.05      113.98     23.74 o 
  -2  20  10        6.38        8.72     12.84 o 
  -1  20  10        5.44       -1.96     12.19 o 
   0  20  10       21.00       22.66     12.67 o 
   1  20  10        5.04        5.39     11.67 o 
   2  20  10       34.38       13.30     14.78 o 
  -3  21  10        0.01       -2.43     12.05 o 
  -2  21  10        2.95        3.53     11.32 o 
  -1  21  10       31.70       27.42     14.55 o 
   0  21  10      151.20      160.22     28.50 o 
   1  21  10       19.47       36.96     16.88 o 
 -11   1  11       17.13       17.75     17.66 o 
 -10   1  11        3.66       -1.24     13.13 o 
  -9   1  11      130.67      122.73     28.43 o 
  -8   1  11        6.72        4.06      9.49 o 
  -7   1  11        9.31        7.69      7.42 o 
  -6   1  11      176.62      148.06     17.07 o 
  -5   1  11       60.03       64.89     12.03 o 
  -4   1  11     3674.27     3745.60     63.04 o 
  -3   1  11      118.04      159.99     15.88 o 
  -2   1  11     2436.22     2300.05     64.02 o 
  -1   1  11       30.22       26.95      7.96 o 
   0   1  11     1805.01     1882.95     50.18 o 
   1   1  11        0.62        6.12      3.99 o 
   2   1  11     3510.52     3571.56     66.84 o 
   3   1  11        8.19       12.25      5.81 o 
   4   1  11      310.62      295.36     19.26 o 
   5   1  11        3.61        5.15      6.76 o 
   6   1  11      169.10      204.93     22.48 o 
   7   1  11        0.19       -5.38      7.08 o 
   8   1  11       46.18       36.70     12.98 o 
 -11   2  11        5.90        3.93     13.88 o 
 -10   2  11      193.31      219.20     37.47 o 
  -9   2  11      120.75      119.65     27.65 o 
  -8   2  11      717.69      816.15     42.17 o 
  -7   2  11      185.68      180.56     19.23 o 
  -6   2  11      346.57      310.22     21.58 o 
  -5   2  11        7.49       10.47      7.31 o 
  -4   2  11     1200.05     1190.89     36.53 o 
  -3   2  11      294.21      276.97     19.37 o 
  -2   2  11      113.07       72.79     11.12 o 
  -1   2  11        9.66       19.56      7.76 o 
   0   2  11     3975.57     4332.34     86.02 o 
   1   2  11        6.27        1.85      4.67 o 
   2   2  11      647.26      654.06     18.62 o 
   3   2  11        0.13       -1.44      4.60 o 
   4   2  11     1022.84     1033.61     28.64 o 
   5   2  11        0.92       -2.58      5.76 o 
   6   2  11        1.53       -3.98      6.04 o 
   7   2  11        0.02        0.40      7.48 o 
   8   2  11       67.50       60.32     15.85 o 
 -11   3  11       33.83       30.30     17.31 o 
 -10   3  11      348.77      360.72     45.80 o 
  -9   3  11       16.13        0.00     12.26 o 
  -8   3  11        4.85        3.62      9.40 o 
  -7   3  11       52.83       37.14     10.95 o 
  -6   3  11      275.78      270.90     21.42 o 
  -5   3  11       16.70       19.95      8.67 o 
  -4   3  11      362.05      356.67     21.30 o 
  -3   3  11        2.37        3.49      6.09 o 
  -2   3  11       50.50       45.47      9.62 o 
  -1   3  11        0.22       -3.57      5.33 o 
   0   3  11       23.23       13.78      5.03 o 
   1   3  11        7.26        9.25      5.44 o 
   2   3  11      326.49      303.78     15.07 o 
   3   3  11       22.68       20.76      7.23 o 
   4   3  11     1532.44     1619.37     39.41 o 
   5   3  11        0.23       -0.43      5.95 o 
   6   3  11      218.07      212.62     19.95 o 
   7   3  11        0.64        1.24      7.21 o 
   8   3  11      144.58      146.06     22.62 o 
 -11   4  11       34.18       49.53     18.68 o 
 -10   4  11       26.66       20.49     17.31 o 
  -9   4  11        0.71       -1.52      8.64 o 
  -8   4  11      113.93       89.59     18.06 o 
  -7   4  11      124.11      116.03     16.41 o 
  -6   4  11        0.49        2.67      7.27 o 
  -5   4  11       38.81       26.93      8.90 o 
  -4   4  11      159.87      159.23     16.33 o 
  -3   4  11      344.68      357.22     20.35 o 
  -2   4  11      260.63      348.18     20.10 o 
  -1   4  11       30.18       38.52      9.67 o 
   0   4  11        0.00        9.02      4.92 o 
   1   4  11      578.09      522.94     17.83 o 
   2   4  11       54.90       48.63      8.28 o 
   3   4  11      338.47      304.83     16.32 o 
   4   4  11      214.24      197.79     16.96 o 
   5   4  11        7.94        8.50      6.82 o 
   6   4  11       43.94       64.33     12.55 o 
   7   4  11        1.06        5.74      7.99 o 
   8   4  11        7.79       13.16      8.39 o 
 -10   5  11       53.79       38.48     16.79 o 
  -9   5  11       37.52       49.63     19.28 o 
  -8   5  11        4.77       -2.80      8.57 o 
  -7   5  11        2.91        0.21      7.35 o 
  -6   5  11      690.22      713.03     31.02 o 
  -5   5  11      140.79      123.99     15.88 o 
  -4   5  11      568.41      618.18     26.97 o 
  -3   5  11       19.25       29.91      9.22 o 
  -2   5  11       22.41       19.75      7.67 o 
  -1   5  11       14.41       15.76      6.18 o 
   0   5  11        1.58        3.28      4.76 o 
   1   5  11       56.72       49.50      8.02 o 
   2   5  11      479.11      472.46     18.27 o 
   3   5  11        8.62        8.64      7.02 o 
   4   5  11     2693.44     2896.78     53.59 o 
   5   5  11        3.83        0.53      7.52 o 
   6   5  11     1611.96     1636.83     46.58 o 
   7   5  11       29.32       25.85     10.90 o 
   8   5  11        8.21       30.26     12.74 o 
 -10   6  11        0.81       -3.36     13.37 o 
  -9   6  11       69.87       56.10     21.48 o 
  -8   6  11       28.75       20.86     12.36 o 
  -7   6  11        2.63        6.28     10.07 o 
  -6   6  11       13.23       17.86      9.13 o 
  -5   6  11       35.80       29.38      9.26 o 
  -4   6  11      404.32      374.02     22.22 o 
  -3   6  11      223.05      226.68     18.61 o 
  -2   6  11       25.37       13.06      7.57 o 
  -1   6  11        9.48       16.91      6.76 o 
   0   6  11       82.77       78.83      9.11 o 
   1   6  11      529.95      543.86     19.08 o 
   2   6  11       48.83       46.38      8.83 o 
   3   6  11      302.18      306.12     19.24 o 
   4   6  11        9.79       -0.82      6.75 o 
   5   6  11       36.43       30.46     11.25 o 
   6   6  11       33.53       30.93     14.32 o 
   7   6  11       42.27       56.92     14.16 o 
   8   6  11        0.41        0.08      8.48 o 
 -10   7  11       32.40       25.52     33.37 o 
  -9   7  11        0.01       -0.42     10.07 o 
  -8   7  11        0.15        2.11     10.40 o 
  -7   7  11       54.42       62.51     15.87 o 
  -6   7  11       27.27       25.70      9.83 o 
  -5   7  11        6.26        1.31      7.31 o 
  -4   7  11      682.58      726.98     30.12 o 
  -3   7  11        0.82        3.11      6.79 o 
  -2   7  11      512.60      571.78     25.85 o 
  -1   7  11       30.00       23.03      7.51 o 
   0   7  11      546.24      597.08     22.47 o 
   1   7  11      259.44      249.07     14.79 o 
   2   7  11      671.06      664.12     22.55 o 
   3   7  11       72.13       69.46     11.87 o 
   4   7  11      332.39      320.90     21.00 o 
   5   7  11        6.78       -3.62     10.40 o 
   6   7  11      509.14      520.16     38.39 o 
   7   7  11       76.14       76.79     17.28 o 
   8   7  11      269.84      302.34     30.07 o 
 -10   8  11      458.95      471.05     78.51 o 
  -9   8  11      197.45      194.99     35.21 o 
  -8   8  11      195.24      192.79     25.67 o 
  -7   8  11        0.11       -7.17      8.26 o 
  -6   8  11        0.12        5.48      8.29 o 
  -5   8  11      173.62      190.70     19.14 o 
  -4   8  11      258.29      230.01     19.55 o 
  -3   8  11       46.16       25.13      9.47 o 
  -2   8  11      361.11      395.43     19.16 o 
  -1   8  11      177.18      172.09     14.21 o 
   0   8  11     2085.25     2212.87     37.65 o 
   1   8  11       10.67        4.63      6.21 o 
   2   8  11      974.77     1022.52     27.64 o 
   3   8  11       30.55       33.04     11.45 o 
   4   8  11        3.78        0.21      7.76 o 
   5   8  11       13.83        9.64      9.30 o 
   6   8  11       39.22       23.54     14.64 o 
   7   8  11        2.55        5.08     13.50 o 
   8   8  11       43.49       50.48     15.26 o 
 -10   9  11       93.36       90.29     45.14 o 
  -9   9  11        9.01        7.51     15.56 o 
  -8   9  11        1.67        5.50     13.67 o 
  -7   9  11      119.37      139.61     22.15 o 
  -6   9  11      138.53      120.44     17.12 o 
  -5   9  11       36.97       28.91      9.93 o 
  -4   9  11      434.04      380.58     23.66 o 
  -3   9  11       87.32       68.69     12.64 o 
  -2   9  11      401.27      386.27     19.83 o 
  -1   9  11      144.73      144.93     13.75 o 
   0   9  11      259.23      273.50     15.34 o 
   1   9  11      196.84      219.40     15.19 o 
   2   9  11      122.91      131.80     14.84 o 
   3   9  11        8.70       12.63      9.26 o 
   4   9  11       54.49       51.20     13.42 o 
   5   9  11       85.63       75.03     16.08 o 
   6   9  11       11.89        9.03     12.81 o 
   7   9  11        0.21       -0.90     12.62 o 
 -10  10  11        3.24       23.55     33.37 o 
  -9  10  11        0.78       -3.00     13.13 o 
  -8  10  11        0.30       -9.70     11.74 o 
  -7  10  11        7.98       -9.16     12.26 o 
  -6  10  11        3.15        0.25      8.92 o 
  -5  10  11        8.61        5.76      6.93 o 
  -4  10  11       13.29       23.85      9.56 o 
  -3  10  11      209.49      188.50     18.50 o 
  -2  10  11        6.58       12.92      7.38 o 
  -1  10  11      161.16      194.39     15.95 o 
   0  10  11      746.39      803.90     36.20 o 
   1  10  11      124.97      126.41     14.77 o 
   2  10  11     2064.20     2293.52     47.74 o 
   3  10  11      290.51      292.91     23.91 o 
   4  10  11     2046.18     2117.77     57.31 o 
   5  10  11        0.02       -1.32      9.30 o 
   6  10  11       20.97       19.49     14.38 o 
   7  10  11        1.61        2.09     13.43 o 
  -9  11  11      186.22      185.65     36.76 o 
  -8  11  11       66.66       66.02     22.62 o 
  -7  11  11       69.39       75.65     24.26 o 
  -6  11  11       34.65       30.08     13.10 o 
  -5  11  11      105.85      111.10     24.02 o 
  -4  11  11     1219.16     1270.08     41.25 o 
  -3  11  11        8.03        5.70      6.96 o 
  -2  11  11     1155.47     1234.09     34.37 o 
  -1  11  11        0.01       -1.10      8.12 o 
   0  11  11     1652.47     1681.48     40.19 o 
   1  11  11       13.45       24.76      9.76 o 
   2  11  11     5992.73     6348.42    141.08 o 
   3  11  11      166.93      148.42     19.37 o 
   4  11  11     1595.86     1707.71     52.69 o 
   5  11  11       41.26       41.36     13.91 o 
   6  11  11       53.16       89.57     22.61 o 
   7  11  11        9.43       20.87     17.03 o 
  -9  12  11       38.82       35.53     16.41 o 
  -8  12  11      327.06      348.55     48.09 o 
  -7  12  11        6.58       -3.93     11.10 o 
  -6  12  11      264.18      277.98     36.76 o 
  -5  12  11        0.22        5.27      7.72 o 
  -4  12  11       27.60       21.52     10.30 o 
  -3  12  11        1.27        6.24      7.69 o 
  -2  12  11       31.78       20.98     10.31 o 
  -1  12  11        7.74        0.91      8.50 o 
   0  12  11      246.08      220.62     18.11 o 
   1  12  11      187.17      207.53     18.15 o 
   2  12  11       36.18       30.94     11.47 o 
   3  12  11       62.23       58.82     14.03 o 
   4  12  11        6.07        2.98      9.37 o 
   5  12  11        0.18        0.25      9.95 o 
   6  12  11      349.73      460.40     41.51 o 
   7  12  11        2.60        2.11     13.64 o 
  -9  13  11        5.88        8.94     18.39 o 
  -8  13  11        1.29       -3.93     15.92 o 
  -7  13  11      155.48      173.58     33.22 o 
  -6  13  11      166.90      152.67     29.62 o 
  -5  13  11      345.28      328.15     29.42 o 
  -4  13  11      156.44      157.36     28.43 o 
  -3  13  11       13.32       18.64     11.82 o 
  -2  13  11      851.24      878.32     42.24 o 
  -1  13  11      141.96      131.46     17.82 o 
   0  13  11      299.94      317.14     21.47 o 
   1  13  11      325.56      325.31     21.84 o 
   2  13  11        7.79       -5.38      8.75 o 
   3  13  11       36.60       23.05     12.00 o 
   4  13  11       37.26       24.83     12.17 o 
   5  13  11        2.56        2.26     10.74 o 
   6  13  11       11.62       21.75     17.03 o 
  -8  14  11        7.19       17.88     18.39 o 
  -7  14  11       24.09       25.87     19.28 o 
  -6  14  11      101.14      115.80     39.25 o 
  -5  14  11       28.14       47.71     20.09 o 
  -4  14  11      717.39      791.94     52.68 o 
  -3  14  11       39.77       42.32     15.08 o 
  -2  14  11     1500.85     1586.86     57.17 o 
  -1  14  11        2.78       10.95     12.05 o 
   0  14  11      233.98      265.24     23.95 o 
   1  14  11       58.72       54.37     12.51 o 
   2  14  11      421.63      416.44     29.16 o 
   3  14  11       21.55       18.90     12.19 o 
   4  14  11      146.88      166.01     22.13 o 
   5  14  11        3.96       17.94     12.44 o 
   6  14  11      111.11      125.24     26.08 o 
  -8  15  11        1.80        3.93     21.59 o 
  -7  15  11       75.19       25.52     25.52 o 
  -6  15  11      131.29      145.24     45.14 o 
  -5  15  11      670.21      699.96     51.13 o 
  -4  15  11      164.39      164.85     31.20 o 
  -3  15  11      130.31      130.04     22.92 o 
  -2  15  11      256.27      257.81     28.65 o 
  -1  15  11     1332.24     1373.95     55.36 o 
   0  15  11        0.06       -1.78     11.22 o 
   1  15  11      485.90      471.18     29.74 o 
   2  15  11      170.85      204.66     23.23 o 
   3  15  11        3.26        3.43     10.27 o 
   4  15  11       88.94       95.29     18.76 o 
   5  15  11       12.03       11.59     13.11 o 
  -7  16  11       77.42       88.32     37.29 o 
  -6  16  11       89.94       70.66     33.37 o 
  -5  16  11      315.56      360.39     35.13 o 
  -4  16  11       33.75       40.24     22.57 o 
  -3  16  11      464.94      496.95     37.69 o 
  -2  16  11      409.32      383.78     34.20 o 
  -1  16  11      243.32      246.17     28.98 o 
   0  16  11       56.11       42.59     16.16 o 
   1  16  11      253.79      226.27     22.74 o 
   2  16  11       68.24       61.63     17.90 o 
   3  16  11        4.96       11.89     13.19 o 
   4  16  11       31.08       37.73     15.19 o 
   5  16  11        4.41        0.37     12.64 o 
  -7  17  11       21.75       33.37     29.44 o 
  -6  17  11      135.06      104.02     41.22 o 
  -5  17  11      353.78      268.89     56.92 o 
  -4  17  11       22.16       24.75     15.56 o 
  -3  17  11        0.05        5.72     11.22 o 
  -2  17  11      147.46      142.61     23.39 o 
  -1  17  11      155.65      154.86     24.60 o 
   0  17  11      632.37      544.87     37.93 o 
   1  17  11       60.18       82.60     24.26 o 
   2  17  11       58.50       74.58     19.60 o 
   3  17  11        0.73        1.20     12.84 o 
   4  17  11        8.97       11.92     15.13 o 
  -6  18  11        0.03        3.93     25.52 o 
  -5  18  11       45.43       37.29     25.52 o 
  -4  18  11        0.91        7.95     13.13 o 
  -3  18  11        1.83        7.85     13.67 o 
  -2  18  11       13.65       14.53     11.63 o 
  -1  18  11      136.51      140.71     23.39 o 
   0  18  11       19.17        9.75     10.76 o 
   1  18  11      165.07      189.67     36.29 o 
   2  18  11       14.89        6.88     13.02 o 
   3  18  11        8.55       13.53     15.16 o 
   4  18  11       80.94      131.64     27.65 o 
  -5  19  11        6.20        9.81     17.66 o 
  -4  19  11        0.24       -1.65     13.13 o 
  -3  19  11        0.80        9.42     13.06 o 
  -2  19  11       33.40       29.10     14.38 o 
  -1  19  11       42.12       53.01     16.69 o 
   0  19  11        0.48       -2.78     11.22 o 
   1  19  11       80.84       82.43     27.04 o 
   2  19  11       31.52       32.56     23.47 o 
   3  19  11      108.14      151.42     27.84 o 
  -4  20  11       20.96       19.63     23.55 o 
  -3  20  11        1.93       -2.19     11.26 o 
  -2  20  11       14.42       42.30     15.76 o 
  -1  20  11       95.86       87.75     21.62 o 
   0  20  11        9.81        8.44     12.74 o 
   1  20  11       47.26       39.73     25.52 o 
  -1  21  11       38.86       48.20     17.31 o 
 -11   0  12        0.04       -7.85     19.63 o 
 -10   0  12       25.71      -13.74     17.66 o 
  -9   0  12       10.60        1.96     17.66 o 
  -8   0  12      151.54      154.34     22.79 o 
  -7   0  12       39.92       34.35     15.27 o 
  -6   0  12     2229.13     2237.84     76.94 o 
  -5   0  12       44.80       35.33     14.52 o 
  -4   0  12     2928.55     3353.13     88.12 o 
  -3   0  12       68.96       43.00     15.08 o 
  -2   0  12     2625.77     2714.25     75.63 o 
  -1   0  12        2.05        5.63     10.34 o 
   0   0  12     1209.81     1091.01     93.23 o 
   1   0  12       97.54       89.09     18.65 o 
   2   0  12      183.59      158.89     17.21 o 
   3   0  12       17.53       17.19     10.07 o 
   4   0  12     1130.94     1011.05     51.13 o 
   5   0  12        8.01        8.89     11.26 o 
   6   0  12      522.43      551.18     44.41 o 
   7   0  12        3.89        1.53     12.26 o 
   8   0  12        8.83       11.38     13.67 o 
 -11   1  12      200.99      180.50     36.08 o 
 -10   1  12      448.26      413.16     48.57 o 
  -9   1  12      690.33      688.91     53.42 o 
  -8   1  12        1.14       -1.36      7.18 o 
  -7   1  12      768.46      833.05     40.41 o 
  -6   1  12        7.37        3.57      7.90 o 
  -5   1  12       64.78       64.24     13.11 o 
  -4   1  12     1092.08     1134.58     36.79 o 
  -3   1  12      798.75      774.74     30.14 o 
  -2   1  12     4370.82     4753.80     71.13 o 
  -1   1  12      225.47      272.39     19.82 o 
   0   1  12       22.44       26.99      8.83 o 
   1   1  12       93.70       67.39     12.12 o 
   2   1  12      819.86      850.29     21.50 o 
   3   1  12        9.75        4.18      5.35 o 
   4   1  12       91.22       95.38     12.85 o 
   5   1  12        4.38        0.07      7.57 o 
   6   1  12       75.29       71.57     15.39 o 
   7   1  12        0.78       -0.43      7.67 o 
   8   1  12        9.03       10.89      9.90 o 
 -11   2  12       26.24       30.17     18.70 o 
 -10   2  12      234.43      253.83     40.92 o 
  -9   2  12       20.29       13.74     11.82 o 
  -8   2  12      140.90      112.56     20.75 o 
  -7   2  12      131.93      126.16     16.83 o 
  -6   2  12     1277.26     1294.65     42.13 o 
  -5   2  12       15.94       13.12      8.07 o 
  -4   2  12      151.82      177.52     17.90 o 
  -3   2  12       36.55       43.68     10.39 o 
  -2   2  12      497.18      482.55     24.00 o 
  -1   2  12        7.98       11.78      7.96 o 
   0   2  12        9.01        4.64      6.96 o 
   1   2  12       26.37       19.04      8.75 o 
   2   2  12        2.10        3.91      4.84 o 
   3   2  12        1.16        2.83      4.94 o 
   4   2  12     1460.91     1482.60     46.00 o 
   5   2  12        0.42        1.56      6.48 o 
   6   2  12        6.37        0.04      6.78 o 
   7   2  12        2.02        8.13      8.96 o 
   8   2  12      408.23      492.92     35.81 o 
 -10   3  12       86.69       99.91     21.91 o 
  -9   3  12      136.83      117.13     26.82 o 
  -8   3  12      185.05      143.85     23.02 o 
  -7   3  12      256.30      250.04     22.67 o 
  -6   3  12     6651.67     7074.79    102.31 o 
  -5   3  12        4.07        3.99      7.08 o 
  -4   3  12      927.98     1000.56     34.83 o 
  -3   3  12        4.44        8.04      7.08 o 
  -2   3  12        3.72        2.71      6.76 o 
  -1   3  12        5.56       -0.68      6.32 o 
   0   3  12      541.76      645.79     27.40 o 
   1   3  12       10.49        5.34      7.61 o 
   2   3  12       72.50       59.31      9.12 o 
   3   3  12       74.65       67.34      9.11 o 
   4   3  12      358.49      334.24     18.95 o 
   5   3  12       11.33        5.74      7.14 o 
   6   3  12      600.16      594.14     32.56 o 
   7   3  12        0.04       -6.45      6.45 o 
   8   3  12      162.11      142.51     21.79 o 
 -10   4  12      350.67      297.89     40.92 o 
  -9   4  12        1.45       -3.68     10.10 o 
  -8   4  12       20.46       12.41     10.81 o 
  -7   4  12       75.84       81.28     14.90 o 
  -6   4  12        0.52        5.89      7.52 o 
  -5   4  12      139.33      121.60     16.29 o 
  -4   4  12       27.39       16.90      8.12 o 
  -3   4  12       71.31       49.34     11.04 o 
  -2   4  12     2314.36     2402.76     71.85 o 
  -1   4  12        0.05        2.55      6.60 o 
   0   4  12        0.00       -1.56      6.60 o 
   1   4  12       40.06       38.28      8.88 o 
   2   4  12     1643.13     1615.66     33.15 o 
   3   4  12       39.95       29.57      8.71 o 
   4   4  12     3929.18     4196.40     92.03 o 
   5   4  12       63.35       54.20     11.30 o 
   6   4  12      173.70      132.32     17.42 o 
   7   4  12       18.26       15.00      8.95 o 
   8   4  12        4.50       -7.50      7.76 o 
 -10   5  12       11.23       10.87     17.41 o 
  -9   5  12        0.14       -0.41     12.70 o 
  -8   5  12       75.73       53.59     16.52 o 
  -7   5  12       21.23       23.98     10.21 o 
  -6   5  12      259.96      294.10     22.93 o 
  -5   5  12       54.63       31.65     10.57 o 
  -4   5  12      735.68      790.62     31.84 o 
  -3   5  12       24.95       31.83     10.37 o 
  -2   5  12      113.15       81.45     13.17 o 
  -1   5  12        0.24       -1.26      6.66 o 
   0   5  12        0.01       -3.07      6.90 o 
   1   5  12        0.75       -0.36      5.82 o 
   2   5  12       33.51       15.37      6.88 o 
   3   5  12        1.30        4.08      7.07 o 
   4   5  12      638.22      666.54     27.73 o 
   5   5  12        1.59       -0.26      5.95 o 
   6   5  12     1761.13     1862.93     50.36 o 
   7   5  12        0.37       -0.52      8.29 o 
   8   5  12        1.64       -1.87      8.25 o 
 -10   6  12       13.64       15.07     19.28 o 
  -9   6  12       44.41       60.76     18.41 o 
  -8   6  12       37.69       45.66     14.99 o 
  -7   6  12       23.75       17.24      9.95 o 
  -6   6  12      136.04      135.33     17.31 o 
  -5   6  12      326.38      331.06     23.69 o 
  -4   6  12       81.20       77.21     13.31 o 
  -3   6  12       67.53       69.57     12.75 o 
  -2   6  12     1265.34     1326.16     39.20 o 
  -1   6  12      226.26      218.55     18.84 o 
   0   6  12        1.09       -2.24      6.90 o 
   1   6  12       33.86       27.39      8.77 o 
   2   6  12       31.21       23.31      7.97 o 
   3   6  12        8.02       15.00      8.11 o 
   4   6  12     1078.41     1131.77     35.41 o 
   5   6  12       25.52       31.23     11.71 o 
   6   6  12     1289.83     1384.28     49.91 o 
   7   6  12       13.51       19.66     10.95 o 
   8   6  12       64.69       52.74     14.62 o 
 -10   7  12        4.79       19.63     31.40 o 
  -9   7  12        3.02        0.72     10.40 o 
  -8   7  12        3.12        0.79     10.66 o 
  -7   7  12       25.48       25.35     12.81 o 
  -6   7  12       37.49       37.47     10.66 o 
  -5   7  12       13.95       11.61      8.48 o 
  -4   7  12      123.06      118.47     15.47 o 
  -3   7  12       68.58       53.54     12.24 o 
  -2   7  12        2.26        2.51      6.96 o 
  -1   7  12       32.03       37.76     10.57 o 
   0   7  12       47.67       63.25     12.60 o 
   1   7  12        1.26        1.26      7.07 o 
   2   7  12      233.21      244.75     16.21 o 
   3   7  12       33.98       32.38      9.56 o 
   4   7  12      536.48      521.61     25.18 o 
   5   7  12        0.47       -3.81     10.07 o 
   6   7  12      851.84      915.70     48.99 o 
   7   7  12        2.12       12.88     10.62 o 
 -10   8  12       48.33       56.92     39.25 o 
  -9   8  12       84.47       92.73     25.42 o 
  -8   8  12        0.16        2.85     11.03 o 
  -7   8  12       65.93       55.45     16.79 o 
  -6   8  12       10.47       16.21      8.69 o 
  -5   8  12       54.73       41.31     11.04 o 
  -4   8  12       55.03       44.84     11.71 o 
  -3   8  12       29.84       24.91      9.71 o 
  -2   8  12      225.43      224.45     19.82 o 
  -1   8  12       60.43       80.41     13.60 o 
   0   8  12       88.36       71.66     13.91 o 
   1   8  12       51.00       64.26     11.18 o 
   2   8  12       65.84       62.20     10.43 o 
   3   8  12       42.31       47.26     12.53 o 
   4   8  12       46.21       33.54     12.17 o 
   5   8  12        2.20        5.75     10.91 o 
   6   8  12        0.06       -1.20     11.82 o 
   7   8  12        9.46       12.28     10.02 o 
 -10   9  12       62.92       68.70     39.25 o 
  -9   9  12       11.95      -12.46     18.65 o 
  -8   9  12       47.32       38.27     19.43 o 
  -7   9  12       39.14       32.15     14.38 o 
  -6   9  12       19.13       22.09      8.61 o 
  -5   9  12      102.25       94.56     15.09 o 
  -4   9  12      369.07      389.17     24.87 o 
  -3   9  12        3.06        3.75      8.12 o 
  -2   9  12      166.36      180.59     18.84 o 
  -1   9  12      115.95       94.48     14.72 o 
   0   9  12       53.12       56.71     11.26 o 
   1   9  12       38.22       45.58     10.55 o 
   2   9  12      161.13      134.48     15.31 o 
   3   9  12       29.26       29.03     11.14 o 
   4   9  12      346.78      335.44     26.49 o 
   5   9  12       12.31       14.77     11.47 o 
   6   9  12        4.13        6.51     12.74 o 
   7   9  12        3.57        3.47     14.20 o 
  -9  10  12       52.33       60.63     24.98 o 
  -8  10  12      557.24      576.16     49.25 o 
  -7  10  12        4.66       -0.23     11.74 o 
  -6  10  12       67.96       59.43     13.48 o 
  -5  10  12       20.86       17.21      8.42 o 
  -4  10  12        6.60        2.92      7.90 o 
  -3  10  12        0.68        0.52      7.61 o 
  -2  10  12        3.59        9.39      9.30 o 
  -1  10  12        0.32        2.48      8.96 o 
   0  10  12       72.38       69.18     13.91 o 
   1  10  12       32.54       25.07     11.12 o 
   2  10  12      730.79      710.95     38.49 o 
   3  10  12        9.06       13.21      9.71 o 
   4  10  12      312.74      285.41     25.46 o 
   5  10  12        0.20       -3.05      9.28 o 
   6  10  12        3.49       10.78     14.71 o 
   7  10  12        8.66       13.65     15.28 o 
  -9  11  12       39.82       31.14     20.68 o 
  -8  11  12        4.96        8.34     16.48 o 
  -7  11  12       11.42        9.81     15.27 o 
  -6  11  12      127.03      139.36     28.22 o 
  -5  11  12       99.89       90.69     18.08 o 
  -4  11  12      311.50      320.69     24.26 o 
  -3  11  12      395.43      384.53     24.77 o 
  -2  11  12      478.28      462.50     26.50 o 
  -1  11  12      278.02      285.65     27.36 o 
   0  11  12      397.98      338.73     24.49 o 
   1  11  12      563.38      610.71     30.50 o 
   2  11  12     1658.63     1664.73     58.37 o 
   3  11  12       52.16       75.53     15.19 o 
   4  11  12      105.49       95.58     17.62 o 
   5  11  12       38.99       45.14     15.87 o 
   6  11  12        0.70      -11.47     11.47 o 
   7  11  12        3.14        6.55     14.71 o 
  -9  12  12      308.16      367.00     48.57 o 
  -8  12  12     1505.03     1693.77     83.96 o 
  -7  12  12        2.45       -3.93     12.70 o 
  -6  12  12       24.37       29.38     12.05 o 
  -5  12  12      233.59      219.30     25.40 o 
  -4  12  12     2213.80     2521.37     70.69 o 
  -3  12  12       71.53       61.57     16.59 o 
  -2  12  12      626.62      617.39     40.92 o 
  -1  12  12      166.06      158.58     23.06 o 
   0  12  12     1622.20     1732.34     49.31 o 
   1  12  12       21.55       16.51     10.27 o 
   2  12  12      972.17     1045.60     47.91 o 
   3  12  12       16.26       22.69     11.12 o 
   4  12  12        5.24       15.45     10.62 o 
   5  12  12        2.58        0.79     10.27 o 
   6  12  12       27.68       13.58     15.48 o 
  -8  13  12      241.95      271.87     42.31 o 
  -7  13  12        0.73       22.00     16.48 o 
  -6  13  12      936.48      924.44     86.36 o 
  -5  13  12       98.71       97.46     19.05 o 
  -4  13  12      146.54      127.36     27.65 o 
  -3  13  12      454.00      495.04     44.35 o 
  -2  13  12      103.87       95.19     24.98 o 
  -1  13  12      579.55      602.49     37.29 o 
   0  13  12       21.66       29.60     11.88 o 
   1  13  12        9.37        2.76      9.45 o 
   2  13  12      849.27      872.49     44.83 o 
   3  13  12      110.87      124.87     19.59 o 
   4  13  12      327.91      339.10     29.34 o 
   5  13  12       25.75       25.23     13.11 o 
   6  13  12        8.26       29.33     18.06 o 
  -8  14  12      298.33      382.84     48.52 o 
  -7  14  12        0.47       -9.61     13.13 o 
  -6  14  12       69.51       78.51     37.29 o 
  -5  14  12        1.02       -2.79     13.13 o 
  -4  14  12       14.50       13.74     16.65 o 
  -3  14  12       58.20       64.77     22.21 o 
  -2  14  12       13.85       29.30     18.70 o 
  -1  14  12      183.33      172.78     31.83 o 
   0  14  12        0.00        1.91      9.62 o 
   1  14  12      201.26      201.75     22.28 o 
   2  14  12        7.56       15.42     13.50 o 
   3  14  12       63.51       63.68     18.19 o 
   4  14  12      244.11      308.62     29.19 o 
   5  14  12        2.11        3.20     12.34 o 
  -7  15  12      106.14      127.58     39.25 o 
  -6  15  12     1196.81     1277.73    105.99 o 
  -5  15  12       10.47        2.38     13.13 o 
  -4  15  12     2214.72     2608.43     98.51 o 
  -3  15  12      610.89      660.16     51.29 o 
  -2  15  12      471.83      463.78     46.35 o 
  -1  15  12      544.54      538.87     46.35 o 
   0  15  12        0.09       -1.92     10.66 o 
   1  15  12        2.10        1.18     13.74 o 
   2  15  12        0.52       -1.84     12.05 o 
   3  15  12       13.22        7.10     13.59 o 
   4  15  12      163.60      175.18     23.98 o 
   5  15  12        0.18       -3.32     12.50 o 
  -7  16  12       51.15       51.03     33.37 o 
  -6  16  12      101.43       88.32     35.33 o 
  -5  16  12      178.23      177.47     45.14 o 
  -4  16  12       46.21       51.15     22.08 o 
  -3  16  12       63.10       49.57     21.21 o 
  -2  16  12      431.08      440.53     46.48 o 
  -1  16  12        5.74        7.85     15.27 o 
   0  16  12       34.71       37.72     16.13 o 
   1  16  12      131.34      139.07     30.44 o 
   2  16  12        1.10        7.85     14.52 o 
   3  16  12       68.97       85.48     27.34 o 
   4  16  12        1.17       -7.61     13.28 o 
  -6  17  12       53.18       49.07     33.37 o 
  -5  17  12       49.67       51.03     19.43 o 
  -4  17  12        1.14       10.52     16.98 o 
  -3  17  12      168.24      153.49     45.14 o 
  -2  17  12       18.92       14.29     17.31 o 
  -1  17  12        1.88        6.73     14.13 o 
   0  17  12        1.44       -6.12      9.15 o 
   1  17  12        1.36        2.94     15.97 o 
   2  17  12       13.31       34.35     20.82 o 
   3  17  12        5.87        6.49     17.88 o 
   4  17  12       30.09       31.87     23.47 o 
  -5  18  12        8.75       19.63     19.63 o 
  -4  18  12      191.84      190.81     34.36 o 
  -3  18  12        0.00        0.12     11.74 o 
  -2  18  12      409.99      388.72     74.58 o 
  -1  18  12       89.17       93.73     24.98 o 
   0  18  12        0.00       -3.73     10.66 o 
   1  18  12      154.04      202.55     37.70 o 
   2  18  12        0.38        1.24     18.70 o 
   3  18  12        0.04       11.12     20.68 o 
  -4  19  12      281.90      342.58     44.96 o 
  -3  19  12       16.75        6.87     12.49 o 
  -2  19  12       72.74       63.16     22.62 o 
  -1  19  12       40.98       31.69     21.59 o 
   0  19  12        0.08       -0.11     11.05 o 
   1  19  12        0.36        6.43     20.09 o 
   2  19  12      160.23      203.38     41.57 o 
  -3  20  12        0.26       -3.69     11.74 o 
  -2  20  12        0.68       20.02     13.67 o 
  -1  20  12        0.42       14.30     14.13 o 
   0  20  12       63.02      109.91     43.18 o 
 -10   1  13       32.58       21.59     16.65 o 
  -9   1  13       10.17        6.96     11.03 o 
  -8   1  13      193.19      183.09     20.70 o 
  -7   1  13      123.63      115.01     17.12 o 
  -6   1  13     3633.20     3905.74     74.79 o 
  -5   1  13      669.82      632.54     30.40 o 
  -4   1  13       64.46       41.45     10.73 o 
  -3   1  13      217.29      231.55     20.32 o 
  -2   1  13       40.02       47.79     11.25 o 
  -1   1  13        3.53       -3.70      6.32 o 
   0   1  13      856.49      726.31     29.90 o 
   1   1  13       29.66       18.96      9.28 o 
   2   1  13      450.57      479.48     25.49 o 
   3   1  13       19.31       24.87     10.37 o 
   4   1  13       13.09        9.35      7.96 o 
   5   1  13        0.02        0.59      6.76 o 
   6   1  13        9.49       13.95      9.95 o 
   7   1  13        0.97        4.46      8.96 o 
   8   1  13       18.01       14.01      9.83 o 
 -10   2  13      184.93      169.06     32.96 o 
  -9   2  13       66.70       59.96     21.48 o 
  -8   2  13      775.26      812.65     36.98 o 
  -7   2  13       13.75        6.50      8.48 o 
  -6   2  13      290.12      304.75     23.97 o 
  -5   2  13      577.78      619.66     29.87 o 
  -4   2  13      319.65      290.69     22.28 o 
  -3   2  13      786.79      891.05     33.34 o 
  -2   2  13      269.25      285.00     21.56 o 
  -1   2  13       27.06       28.10      9.74 o 
   0   2  13     1578.18     1648.42     43.88 o 
   1   2  13      594.40      618.00     28.39 o 
   2   2  13      227.57      239.69     20.32 o 
   3   2  13      157.06      115.58     16.08 o 
   4   2  13      585.92      521.01     24.23 o 
   5   2  13        2.73        4.13      7.26 o 
   6   2  13        2.72       10.79      9.81 o 
   7   2  13        0.18        1.42      8.48 o 
   8   2  13      101.72      113.23     18.97 o 
 -10   3  13      182.72      168.07     33.98 o 
  -9   3  13        7.71       26.85     17.31 o 
  -8   3  13        7.74        7.58     10.07 o 
  -7   3  13        5.86        3.95      6.96 o 
  -6   3  13       79.21       66.39     13.42 o 
  -5   3  13       14.02       13.62      8.75 o 
  -4   3  13        3.03        7.60      7.65 o 
  -3   3  13      467.07      466.60     25.23 o 
  -2   3  13      810.52      836.08     32.58 o 
  -1   3  13      326.98      363.76     22.98 o 
   0   3  13      396.99      363.61     22.81 o 
   1   3  13        3.56        0.41      7.57 o 
   2   3  13      465.30      429.34     25.15 o 
   3   3  13        4.99        9.24      9.03 o 
   4   3  13     1578.82     1604.54     50.99 o 
   5   3  13        4.23       -2.06      6.75 o 
   6   3  13      199.81      173.50     19.58 o 
   7   3  13        0.09       -2.86      7.31 o 
   8   3  13       69.32       72.86     15.85 o 
 -10   4  13      333.43      284.92     42.18 o 
  -9   4  13      124.15      115.75     28.75 o 
  -8   4  13      111.35      114.67     18.30 o 
  -7   4  13       53.99       61.24     13.60 o 
  -6   4  13        1.12        0.86      6.48 o 
  -5   4  13      148.66      141.08     17.72 o 
  -4   4  13      218.45      224.29     20.57 o 
  -3   4  13      233.71      245.24     21.01 o 
  -2   4  13      443.78      401.72     23.76 o 
  -1   4  13      117.10      116.80     15.61 o 
   0   4  13       99.99       62.88     12.82 o 
   1   4  13      603.12      609.05     28.05 o 
   2   4  13      299.63      247.77     28.61 o 
   3   4  13       99.71       94.44     12.59 o 
   4   4  13      772.69      774.11     29.60 o 
   5   4  13        0.15        4.83      7.46 o 
   6   4  13      207.31      233.57     22.46 o 
   7   4  13        8.98       -0.92      6.96 o 
 -10   5  13        6.66        7.38     17.31 o 
  -9   5  13        0.42        6.81     12.75 o 
  -8   5  13       72.18       57.69     17.73 o 
  -7   5  13        7.23        7.38      7.76 o 
  -6   5  13      403.71      412.49     26.85 o 
  -5   5  13      147.03      139.14     17.12 o 
  -4   5  13      460.06      448.67     25.72 o 
  -3   5  13       12.54       11.85      8.12 o 
  -2   5  13      264.31      229.17     19.79 o 
  -1   5  13      422.59      362.11     23.46 o 
   0   5  13      510.14      485.57     25.67 o 
   1   5  13       31.89       24.03     10.03 o 
   2   5  13     1154.88     1120.15     38.08 o 
   3   5  13       29.90       19.44     10.46 o 
   4   5  13      895.04      924.65     37.24 o 
   5   5  13       78.96       70.34     12.88 o 
   6   5  13     1168.03     1372.57     44.69 o 
   7   5  13        1.12        2.84      8.75 o 
 -10   6  13      237.60      242.74     41.36 o 
  -9   6  13      142.89      143.26     25.19 o 
  -8   6  13      210.42      170.24     25.91 o 
  -7   6  13       22.98       22.87      9.44 o 
  -6   6  13       17.00       12.16      8.36 o 
  -5   6  13       45.73       43.22     11.61 o 
  -4   6  13       16.31       17.88      9.30 o 
  -3   6  13      111.30       71.34     13.47 o 
  -2   6  13       69.63       80.92     13.90 o 
  -1   6  13      115.55      104.51     15.16 o 
   0   6  13       43.62       42.62     11.47 o 
   1   6  13      435.06      413.71     24.84 o 
   2   6  13      221.55      249.92     21.42 o 
   3   6  13       29.69       40.95     11.71 o 
   4   6  13      531.87      528.96     29.09 o 
   5   6  13       27.29       28.43     12.03 o 
   6   6  13      224.63      217.63     24.28 o 
   7   6  13        1.30        5.61      8.90 o 
 -10   7  13       24.21       33.37     31.40 o 
  -9   7  13      169.40      178.87     27.99 o 
  -8   7  13      195.23      176.26     26.01 o 
  -7   7  13       32.50       30.51     12.18 o 
  -6   7  13      429.36      368.33     26.61 o 
  -5   7  13       60.00       38.80     11.12 o 
  -4   7  13      107.80      110.04     16.16 o 
  -3   7  13       41.87       39.79     12.12 o 
  -2   7  13      336.64      298.99     23.05 o 
  -1   7  13      243.28      234.55     20.70 o 
   0   7  13     1300.05     1356.18     41.91 o 
   1   7  13       53.60       49.13     12.70 o 
   2   7  13     1073.00     1067.11     55.24 o 
   3   7  13       94.27      102.05     16.12 o 
   4   7  13       16.21       23.96     13.35 o 
   5   7  13       71.12       55.13     17.21 o 
   6   7  13      117.34      153.56     21.73 o 
   7   7  13        3.41        6.62      9.11 o 
 -10   8  13       17.05       15.70     33.37 o 
  -9   8  13        0.02       -1.68     13.37 o 
  -8   8  13       70.22       82.70     19.20 o 
  -7   8  13      108.66       96.66     19.49 o 
  -6   8  13        1.18       -0.91      7.27 o 
  -5   8  13       27.54       20.21      9.83 o 
  -4   8  13       28.99       23.72      9.87 o 
  -3   8  13        2.06        0.23      8.25 o 
  -2   8  13       39.97       45.78     12.17 o 
  -1   8  13      102.31       76.76     14.10 o 
   0   8  13      152.14      146.68     17.85 o 
   1   8  13      107.45      101.71     16.04 o 
   2   8  13      173.64      141.25     17.51 o 
   3   8  13       63.51       75.78     17.73 o 
   4   8  13       23.30       37.09     15.16 o 
   5   8  13       64.36       78.91     18.66 o 
   6   8  13       80.46       91.12     21.29 o 
   7   8  13        0.97       -3.83     11.05 o 
  -9   9  13      103.32       93.78     28.22 o 
  -8   9  13       88.86       98.61     34.35 o 
  -7   9  13        4.94        6.89      9.15 o 
  -6   9  13       63.45       47.73     12.34 o 
  -5   9  13       94.84      104.25     16.35 o 
  -4   9  13      123.96      132.15     17.92 o 
  -3   9  13        0.66        1.38      7.11 o 
  -2   9  13       32.32       33.62     11.25 o 
  -1   9  13       16.73       16.31      9.74 o 
   0   9  13        9.78        0.25      8.11 o 
   1   9  13        5.96       -4.45      9.87 o 
   2   9  13       34.07       36.23     21.59 o 
   3   9  13      159.71      158.13     23.35 o 
   4   9  13       11.11       10.77     12.36 o 
   5   9  13       71.67       87.34     26.37 o 
   6   9  13        1.61        1.54     13.54 o 
   7   9  13        2.15       -1.40      7.44 o 
  -9  10  13        4.70        0.94     17.66 o 
  -8  10  13      202.21      161.93     33.31 o 
  -7  10  13      119.53      102.82     23.59 o 
  -6  10  13      106.68       92.94     16.41 o 
  -5  10  13        4.44       -1.64      7.07 o 
  -4  10  13      567.95      574.08     29.93 o 
  -3  10  13      520.42      483.94     27.15 o 
  -2  10  13      101.18      110.93     16.73 o 
  -1  10  13      896.93      917.15     35.81 o 
   0  10  13        3.25        3.36     10.66 o 
   1  10  13        0.69       -4.12      9.98 o 
   2  10  13       47.47       45.14     19.28 o 
   3  10  13      282.11      316.30     30.55 o 
   4  10  13      193.96      183.80     26.62 o 
   5  10  13       77.27       90.29     26.37 o 
   6  10  13       32.12       29.11     16.69 o 
  -9  11  13       59.47       82.89     27.04 o 
  -8  11  13      347.13      374.89     47.19 o 
  -7  11  13       24.20       13.02     12.70 o 
  -6  11  13       44.47       41.84     14.49 o 
  -5  11  13        6.55        5.95      8.77 o 
  -4  11  13      402.54      364.27     25.95 o 
  -3  11  13       20.37       18.62      9.74 o 
  -2  11  13      613.82      639.02     30.81 o 
  -1  11  13       47.51       35.87     14.64 o 
   0  11  13       57.39       44.42     15.08 o 
   1  11  13       75.43       73.99     17.73 o 
   2  11  13      767.60      764.57     54.96 o 
   3  11  13       17.65       30.83     14.13 o 
   4  11  13       71.03       67.16     18.72 o 
   5  11  13       33.94       27.78     15.60 o 
   6  11  13        2.32        1.96     20.82 o 
  -8  12  13      120.78       87.13     27.23 o 
  -7  12  13        1.58       -0.84      9.42 o 
  -6  12  13        6.76        6.62      9.15 o 
  -5  12  13       51.30       58.64     15.23 o 
  -4  12  13      632.91      712.64     40.00 o 
  -3  12  13      426.40      452.86     33.88 o 
  -2  12  13       11.42       11.40     12.05 o 
  -1  12  13      363.71      371.67     31.91 o 
   0  12  13      340.91      287.09     29.07 o 
   1  12  13      204.91      185.42     25.29 o 
   2  12  13      138.13      105.42     26.26 o 
   3  12  13      162.41      186.73     26.22 o 
   4  12  13       42.57       51.01     17.58 o 
   5  12  13      132.57      186.04     29.33 o 
   6  12  13      132.94      197.26     41.64 o 
  -8  13  13      143.82      126.92     31.02 o 
  -7  13  13      272.27      273.70     72.62 o 
  -6  13  13      159.80      152.15     24.43 o 
  -5  13  13       69.28       92.25     24.98 o 
  -4  13  13        8.99        1.96     12.49 o 
  -3  13  13       14.74        7.85     15.27 o 
  -2  13  13       36.20       25.30     14.38 o 
  -1  13  13      339.68      312.34     31.25 o 
   0  13  13       13.75        8.66     13.19 o 
   1  13  13        1.32       -0.98     10.91 o 
   2  13  13       12.69       -3.24     13.67 o 
   3  13  13        0.27        5.44     11.47 o 
   4  13  13       34.79       44.43     18.06 o 
   5  13  13        4.26        1.36     14.44 o 
  -8  14  13      104.57       97.22     29.81 o 
  -7  14  13      158.61      162.91     45.14 o 
  -6  14  13        4.83        1.96     17.66 o 
  -5  14  13       54.92       54.04     20.68 o 
  -4  14  13      227.44      206.40     35.37 o 
  -3  14  13      206.86      219.49     35.37 o 
  -2  14  13      223.25      236.17     36.00 o 
  -1  14  13      106.91      103.92     27.04 o 
   0  14  13       19.76       39.91     15.86 o 
   1  14  13       43.32       46.71     20.68 o 
   2  14  13       56.45       47.11     31.40 o 
   3  14  13      106.79      165.82     26.62 o 
   4  14  13      173.78      182.03     29.74 o 
   5  14  13       31.68       20.33     17.90 o 
  -7  15  13      401.41      449.46     74.58 o 
  -6  15  13       16.70       23.55     25.52 o 
  -5  15  13        4.07        6.78     14.52 o 
  -4  15  13        1.67       -5.35     14.52 o 
  -3  15  13      115.05      117.30     29.05 o 
  -2  15  13       50.93       63.70     22.87 o 
  -1  15  13      389.59      411.40     45.09 o 
   0  15  13        0.03      -12.91     13.13 o 
   1  15  13      109.17      111.88     41.22 o 
   2  15  13        6.23        8.79     15.56 o 
   3  15  13       26.42       28.04     16.75 o 
   4  15  13      107.55      108.10     24.88 o 
  -6  16  13       85.55       78.51     37.29 o 
  -5  16  13       31.97       32.71     24.53 o 
  -4  16  13      218.92      235.38     39.96 o 
  -3  16  13      169.26      145.12     31.56 o 
  -2  16  13     1239.06     1366.60     74.24 o 
  -1  16  13      153.50      142.26     29.81 o 
   0  16  13      309.32      314.49     42.31 o 
   1  16  13       51.51       29.44     31.40 o 
   2  16  13        3.94       15.70     29.44 o 
   3  16  13       15.56       23.46     16.59 o 
   4  16  13        2.94       13.51     17.21 o 
  -6  17  13       93.54       86.36     27.76 o 
  -5  17  13      125.30      135.95     45.14 o 
  -4  17  13      358.76      376.09     47.87 o 
  -3  17  13        9.46        7.49     17.79 o 
  -2  17  13        5.46       -9.03     13.06 o 
  -1  17  13      234.12      233.75     39.54 o 
   0  17  13      263.61      263.65     40.92 o 
   1  17  13       15.19        7.85     25.52 o 
   2  17  13       13.09       17.66     27.48 o 
   3  17  13       28.86       37.29     33.37 o 
  -5  18  13       10.13        3.12     11.26 o 
  -4  18  13      687.32      758.81     58.29 o 
  -3  18  13        0.00       -0.49     11.53 o 
  -2  18  13       68.37       78.55     20.49 o 
  -1  18  13       18.45       18.35     13.67 o 
   0  18  13       81.40       98.56     25.42 o 
   1  18  13       72.12       68.70     37.29 o 
   2  18  13       31.67       19.63     33.37 o 
  -3  19  13       17.68       26.59     15.08 o 
  -2  19  13       34.04       35.25     17.31 o 
  -1  19  13        0.09       -0.98     12.49 o 
   0  19  13        5.62       29.44     23.55 o 
   1  19  13       65.57       84.40     43.18 o 
 -10   0  14      250.83      180.57     51.03 o 
  -9   0  14      289.95      233.56     52.99 o 
  -8   0  14     1842.49     1960.76    111.88 o 
  -7   0  14      330.07      305.33     36.00 o 
  -6   0  14     1614.42     1589.81     98.14 o 
  -5   0  14        0.15        0.58     11.74 o 
  -4   0  14       18.97       16.68     13.88 o 
  -3   0  14     4461.14     4562.26    108.94 o 
  -2   0  14        8.83       15.70     12.49 o 
  -1   0  14       15.06       38.40     15.92 o 
   0   0  14      386.07      380.62     33.98 o 
   1   0  14     2393.60     2519.07    120.71 o 
   2   0  14      108.97       89.22     21.21 o 
   3   0  14      211.03      185.59     27.34 o 
   4   0  14      225.08      259.08     49.07 o 
   5   0  14        1.45        3.93     15.70 o 
   6   0  14       11.03        3.93     17.66 o 
   7   0  14        0.06        5.89     17.66 o 
 -10   1  14        1.81       25.36     17.88 o 
  -9   1  14        0.24       -3.10     13.13 o 
  -8   1  14      107.41      126.96     18.80 o 
  -7   1  14       81.59       69.59     14.03 o 
  -6   1  14       56.86       46.36     12.36 o 
  -5   1  14       17.67       14.18      9.26 o 
  -4   1  14       77.70       87.23     15.19 o 
  -3   1  14      309.95      269.97     22.48 o 
  -2   1  14       16.79       14.40      8.96 o 
  -1   1  14       21.50       22.96     10.21 o 
   0   1  14      318.06      283.76     22.03 o 
   1   1  14     1578.21     1574.67     58.64 o 
   2   1  14      248.23      239.84     21.30 o 
   3   1  14      275.13      246.72     22.00 o 
   4   1  14       70.02       56.92     20.09 o 
   5   1  14       44.98       58.88     20.09 o 
   6   1  14       52.81       56.00     20.68 o 
   7   1  14        0.07        2.66     12.76 o 
 -10   2  14        2.92        3.39     15.08 o 
  -9   2  14       80.15       90.29     26.37 o 
  -8   2  14      181.00      160.59     20.56 o 
  -7   2  14        0.04        3.88      8.12 o 
  -6   2  14       28.88       34.38     11.37 o 
  -5   2  14      230.55      227.24     22.00 o 
  -4   2  14        0.95        1.21      7.76 o 
  -3   2  14     1347.59     1394.21     43.37 o 
  -2   2  14      154.09      137.07     17.36 o 
  -1   2  14      334.51      319.38     23.27 o 
   0   2  14       24.46       22.67      9.47 o 
   1   2  14     1391.88     1404.22     42.91 o 
   2   2  14      263.41      253.03     22.00 o 
   3   2  14      206.53      190.73     23.58 o 
   4   2  14        0.34        6.76     12.26 o 
   5   2  14        0.34       -0.46     11.74 o 
   6   2  14        1.47        1.18     10.34 o 
   7   2  14        0.26       -2.22     10.34 o 
 -10   3  14       40.27       29.46     15.76 o 
  -9   3  14       51.59       32.35     18.70 o 
  -8   3  14      121.05       96.14     20.00 o 
  -7   3  14      158.72      126.77     18.44 o 
  -6   3  14       48.67       45.22     11.94 o 
  -5   3  14        0.04        1.35      7.27 o 
  -4   3  14      598.08      581.33     29.39 o 
  -3   3  14       19.80       18.59      9.74 o 
  -2   3  14      354.71      351.18     24.77 o 
  -1   3  14      482.70      455.90     25.62 o 
   0   3  14      408.09      345.01     24.03 o 
   1   3  14      476.74      430.75     25.49 o 
   2   3  14     1303.10     1249.84     54.39 o 
   3   3  14      114.93      102.90     18.72 o 
   4   3  14     1220.87     1142.40     61.75 o 
   5   3  14       51.62       68.44     21.21 o 
   6   3  14      309.68      309.23     40.78 o 
   7   3  14        0.24        1.57      9.78 o 
 -10   4  14       89.84      132.65     32.42 o 
  -9   4  14       52.90       47.79     14.99 o 
  -8   4  14        0.63        5.08      8.77 o 
  -7   4  14       52.46       52.53     12.97 o 
  -6   4  14      116.50      104.00     16.53 o 
  -5   4  14      315.99      321.54     24.89 o 
  -4   4  14      198.38      179.57     20.10 o 
  -3   4  14        0.98       -0.11      7.61 o 
  -2   4  14      235.96      198.26     20.24 o 
  -1   4  14      162.58      167.61     18.88 o 
   0   4  14       38.77       34.44     11.35 o 
   1   4  14      141.64      160.51     18.71 o 
   2   4  14       19.72       20.59     10.03 o 
   3   4  14        5.83        3.16     10.50 o 
   4   4  14        2.71        1.96     11.74 o 
   5   4  14        6.88       -5.50      9.80 o 
   6   4  14        1.47       17.66     13.88 o 
   7   4  14        2.07        5.78      8.96 o 
 -10   5  14       72.64       79.28     31.40 o 
  -9   5  14      139.86      158.30     25.62 o 
  -8   5  14        0.59       -3.85      8.51 o 
  -7   5  14        7.00        8.00      8.62 o 
  -6   5  14        6.63       12.33      8.42 o 
  -5   5  14        2.65       -2.63      7.11 o 
  -4   5  14      189.14      185.80     20.32 o 
  -3   5  14       20.99       21.78     10.13 o 
  -2   5  14        0.18       -3.15      7.11 o 
  -1   5  14      500.41      478.73     26.18 o 
   0   5  14       46.01       45.97     12.34 o 
   1   5  14     1775.82     1773.42     48.28 o 
   2   5  14      783.68      786.64     34.01 o 
   3   5  14      132.02      111.26     20.33 o 
   4   5  14        5.82        5.49     10.31 o 
   5   5  14       46.49       61.79     21.21 o 
   6   5  14       93.09      100.10     39.25 o 
   7   5  14        4.43       -4.75     10.07 o 
 -10   6  14        7.28        6.87     18.13 o 
  -9   6  14        4.88       -2.29      7.96 o 
  -8   6  14       44.29       21.73     11.55 o 
  -7   6  14        3.47        1.44      8.30 o 
  -6   6  14      273.35      233.96     22.98 o 
  -5   6  14       25.50       23.10     10.13 o 
  -4   6  14        1.86        1.01      6.25 o 
  -3   6  14       49.32       38.60     12.00 o 
  -2   6  14      477.63      472.13     26.92 o 
  -1   6  14        2.89       10.53      9.56 o 
   0   6  14      755.19      731.05     32.69 o 
   1   6  14      168.50      157.04     18.59 o 
   2   6  14     1075.04     1066.32     47.47 o 
   3   6  14       47.53       43.73     15.28 o 
   4   6  14       75.50       89.55     19.20 o 
   5   6  14       60.36       90.29     37.29 o 
   6   6  14       71.86      121.69     43.18 o 
   7   6  14       17.13       24.97     12.74 o 
  -9   7  14       35.13       36.88     12.86 o 
  -8   7  14       43.91       37.00     13.54 o 
  -7   7  14        0.00       -3.75      7.11 o 
  -6   7  14       17.01       14.18      9.37 o 
  -5   7  14        8.47       16.44      9.83 o 
  -4   7  14      133.44      142.93     18.30 o 
  -3   7  14       73.90       46.43     12.15 o 
  -2   7  14      301.75      271.92     22.67 o 
  -1   7  14       47.35       53.53     13.27 o 
   0   7  14      539.78      475.17     27.06 o 
   1   7  14      892.78      836.54     34.90 o 
   2   7  14      257.37      237.12     22.49 o 
   3   7  14      226.03      210.75     25.40 o 
   4   7  14       12.96       10.92     15.92 o 
   5   7  14        7.61        3.93     23.55 o 
   6   7  14      275.71      272.82     60.84 o 
   7   7  14        9.32       21.65     12.84 o 
  -9   8  14       13.25       12.98     11.50 o 
  -8   8  14       30.57       14.87     11.82 o 
  -7   8  14        0.26       -5.87      6.96 o 
  -6   8  14        0.08        1.26      7.96 o 
  -5   8  14       43.44       46.77     12.47 o 
  -4   8  14        3.94       -1.65      7.38 o 
  -3   8  14       37.52       32.45     11.75 o 
  -2   8  14       73.19      101.01     16.01 o 
  -1   8  14       85.67       54.23     13.22 o 
   0   8  14        2.13       -6.42      7.57 o 
   1   8  14        3.35        5.67      9.02 o 
   2   8  14      121.89      125.85     20.22 o 
   3   8  14      248.71      292.66     37.47 o 
   4   8  14        4.62       19.63     16.65 o 
   5   8  14        0.90       11.78     25.52 o 
   6   8  14       19.75       60.84     37.29 o 
  -9   9  14        7.00        3.39      9.40 o 
  -8   9  14      528.26      601.67     50.64 o 
  -7   9  14      206.63      261.20     29.11 o 
  -6   9  14       42.92       44.41     12.89 o 
  -5   9  14       67.86       58.78     13.62 o 
  -4   9  14      114.38      113.59     17.53 o 
  -3   9  14        6.24        4.63      8.55 o 
  -2   9  14       92.10       53.53     12.92 o 
  -1   9  14      307.23      295.65     24.11 o 
   0   9  14       78.44       79.08     14.65 o 
   1   9  14      184.32      190.04     24.88 o 
   2   9  14      238.57      209.07     32.59 o 
   3   9  14      188.98      178.71     32.59 o 
   4   9  14        4.51        7.01     14.13 o 
   5   9  14        0.74       -3.93     21.59 o 
   6   9  14       91.93      107.95     45.14 o 
  -9  10  14       69.79       86.69     20.62 o 
  -8  10  14        5.21        6.54     10.53 o 
  -7  10  14        0.75        6.58     11.26 o 
  -6  10  14       21.02       19.02     10.10 o 
  -5  10  14        8.64        7.64      9.13 o 
  -4  10  14       45.63       45.85     13.47 o 
  -3  10  14       13.82       10.42      9.13 o 
  -2  10  14        0.06       -0.52      8.48 o 
  -1  10  14      188.38      172.53     19.99 o 
   0  10  14      756.96      731.81     40.28 o 
   1  10  14       58.58       65.84     17.27 o 
   2  10  14      562.79      535.71     45.09 o 
   3  10  14      220.51      247.26     47.11 o 
   4  10  14       22.34       32.53     18.84 o 
   5  10  14        3.20        9.81     27.48 o 
   6  10  14        6.06       -5.89     27.48 o 
  -8  11  14        8.39       20.76     13.13 o 
  -7  11  14        3.59        8.51     10.53 o 
  -6  11  14      206.56      209.74     26.90 o 
  -5  11  14        7.17        5.05      9.51 o 
  -4  11  14        0.94       -3.48      7.31 o 
  -3  11  14      427.47      479.64     29.06 o 
  -2  11  14       42.63       26.93     14.64 o 
  -1  11  14      349.97      325.92     30.79 o 
   0  11  14        1.57        5.27     11.67 o 
   1  11  14      140.49      140.61     22.30 o 
   2  11  14       30.92       43.04     19.28 o 
   3  11  14      532.22      542.84     48.52 o 
   4  11  14        8.22       -1.79     14.86 o 
   5  11  14        8.22       21.59     29.44 o 
  -8  12  14      344.21      349.72     47.11 o 
  -7  12  14        5.29        8.94     11.59 o 
  -6  12  14      266.55      243.09     30.60 o 
  -5  12  14       30.61       32.57     13.50 o 
  -4  12  14       24.75       30.74     14.13 o 
  -3  12  14       30.90       34.82     14.00 o 
  -2  12  14      137.59      143.41     23.74 o 
  -1  12  14       37.62       35.03     15.60 o 
   0  12  14      210.86      166.94     25.19 o 
   1  12  14       24.27       16.94     12.81 o 
   2  12  14      773.73      747.58     54.07 o 
   3  12  14        0.00        3.93     15.08 o 
   4  12  14       17.90       16.46     17.88 o 
   5  12  14        0.20       17.66     29.44 o 
  -8  13  14       28.57       34.86     15.70 o 
  -7  13  14       85.64       54.96     19.43 o 
  -6  13  14        5.73       14.02     11.42 o 
  -5  13  14       16.37       22.00     16.48 o 
  -4  13  14      169.04      182.70     33.81 o 
  -3  13  14      391.56      423.60     45.09 o 
  -2  13  14      851.27      908.03     46.38 o 
  -1  13  14      276.51      272.58     30.92 o 
   0  13  14       34.73       10.90     12.02 o 
   1  13  14       13.20       15.37     15.97 o 
   2  13  14        1.35        3.36     14.13 o 
   3  13  14      130.56      146.39     31.92 o 
   4  13  14       26.71       36.40     22.87 o 
   5  13  14        2.46       11.78     20.82 o 
  -7  14  14        0.05       -1.96     17.66 o 
  -6  14  14      673.04      745.45     56.09 o 
  -5  14  14       24.84       26.15     18.13 o 
  -4  14  14       42.89       39.25     20.82 o 
  -3  14  14       36.59       48.35     20.27 o 
  -2  14  14        1.54       -1.96     12.49 o 
  -1  14  14      250.14      228.03     36.76 o 
   0  14  14      112.00      104.71     22.05 o 
   1  14  14      261.68      254.07     38.00 o 
   2  14  14        8.80       11.56     18.70 o 
   3  14  14        0.05       -2.94     16.65 o 
   4  14  14       83.11       85.93     28.43 o 
  -7  15  14      114.68      135.43     47.11 o 
  -6  15  14       33.47       31.40     23.55 o 
  -5  15  14      238.32      291.77     43.57 o 
  -4  15  14        0.01        0.49     15.15 o 
  -3  15  14       27.20       35.89     18.84 o 
  -2  15  14      217.62      230.64     38.15 o 
  -1  15  14      120.06      104.93     28.43 o 
   0  15  14       11.71       19.33     17.88 o 
   1  15  14        9.05        4.01     15.92 o 
   2  15  14        0.63        1.88     16.98 o 
   3  15  14        1.56       11.64     20.09 o 
   4  15  14       11.85       16.59     22.87 o 
  -6  16  14       60.07       33.37     27.48 o 
  -5  16  14        7.22        6.91     17.79 o 
  -4  16  14        0.85       16.21     17.79 o 
  -3  16  14       11.03       12.83     17.88 o 
  -2  16  14      445.12      498.28     54.96 o 
  -1  16  14      316.12      298.58     42.31 o 
   0  16  14        1.19      -10.79     15.27 o 
   1  16  14       55.70       66.73     37.29 o 
   2  16  14      164.03      241.42     60.84 o 
   3  16  14       20.07       45.03     24.26 o 
  -5  17  14       16.81       -2.57     16.64 o 
  -4  17  14      229.49      242.35     41.57 o 
  -3  17  14        4.68       -7.17     14.86 o 
  -2  17  14       61.90      102.34     29.81 o 
  -1  17  14        8.59        3.14     16.33 o 
   0  17  14        1.15        6.52     17.31 o 
   1  17  14       38.98       35.33     35.33 o 
   2  17  14       86.55       96.17     45.14 o 
  -4  18  14       92.84       80.66     27.59 o 
  -3  18  14       72.78       99.44     30.65 o 
  -2  18  14       74.83       98.14     29.14 o 
  -1  18  14        2.94       10.25     18.39 o 
   0  18  14       13.87        5.89     21.59 o 
   1  18  14       25.19       70.66     41.22 o 
 -10   1  15       17.71       18.30     19.28 o 
  -9   1  15        2.91        2.85     15.08 o 
  -8   1  15      180.91      170.45     22.54 o 
  -7   1  15       18.26        1.44      8.36 o 
  -6   1  15      511.32      454.30     28.91 o 
  -5   1  15      129.15      135.73     18.49 o 
  -4   1  15      801.61      761.42     34.33 o 
  -3   1  15       54.67       80.88     14.90 o 
  -2   1  15      608.37      668.12     31.88 o 
  -1   1  15        0.31        7.96      8.67 o 
   0   1  15     1196.72     1213.06     41.22 o 
   1   1  15       36.55       32.81     11.12 o 
   2   1  15       82.17       72.52     14.67 o 
   3   1  15        6.58        6.54     10.20 o 
   4   1  15       26.12       35.33     18.04 o 
   5   1  15        0.23        0.98     12.49 o 
   6   1  15        6.08       26.50     15.27 o 
   7   1  15        0.54        1.83     10.34 o 
 -10   2  15      174.10      161.81     36.00 o 
  -9   2  15       41.91       36.07     20.09 o 
  -8   2  15       17.39        3.59      9.90 o 
  -7   2  15       43.17       47.56     13.56 o 
  -6   2  15      656.76      667.36     33.85 o 
  -5   2  15        6.39        5.37      8.30 o 
  -4   2  15      199.47      219.42     22.25 o 
  -3   2  15       60.83       62.45     13.87 o 
  -2   2  15     1542.09     1584.77     47.35 o 
  -1   2  15        2.01       11.00      9.28 o 
   0   2  15     1147.93     1194.63     41.16 o 
   1   2  15        6.60        5.08      9.05 o 
   2   2  15      274.24      298.69     24.19 o 
   3   2  15       17.73       30.30     13.50 o 
   4   2  15       12.99       29.53     15.92 o 
   5   2  15       17.53       15.61     14.52 o 
   6   2  15       86.10       83.42     23.11 o 
   7   2  15        8.08       -5.89     13.74 o 
 -10   3  15       13.70       13.14     17.41 o 
  -9   3  15       11.35       23.63     13.77 o 
  -8   3  15       58.08       53.13     14.41 o 
  -7   3  15       34.76       33.44     11.45 o 
  -6   3  15      426.43      430.15     29.42 o 
  -5   3  15       12.41        5.91      8.12 o 
  -4   3  15      106.57      107.58     17.07 o 
  -3   3  15       19.22       23.86     10.62 o 
  -2   3  15      185.70      148.01     19.08 o 
  -1   3  15        6.74        5.12      8.90 o 
   0   3  15      170.18      134.74     18.06 o 
   1   3  15       10.57       12.86      9.67 o 
   2   3  15      667.30      688.98     43.91 o 
   3   3  15       25.69       19.35     12.36 o 
   4   3  15      112.22      115.73     27.04 o 
   5   3  15        0.00        9.81     12.49 o 
   6   3  15      102.33       88.92     24.87 o 
   7   3  15        0.34        2.45     11.78 o 
 -10   4  15       15.98        6.32     18.39 o 
  -9   4  15      184.63      198.22     28.69 o 
  -8   4  15       39.02       18.93     12.36 o 
  -7   4  15        1.80        5.74      8.12 o 
  -6   4  15        0.02       -1.06      7.48 o 
  -5   4  15       28.59       26.68     10.95 o 
  -4   4  15      224.23      275.21     23.65 o 
  -3   4  15        0.06       -0.19      7.61 o 
  -2   4  15       11.75       19.19     10.46 o 
  -1   4  15      590.81      565.21     29.42 o 
   0   4  15       68.38       54.67     13.67 o 
   1   4  15      821.37      798.85     43.91 o 
   2   4  15     1437.38     1354.64     44.30 o 
   3   4  15        0.02        5.59     10.40 o 
   4   4  15      124.54       65.09     28.46 o 
   5   4  15      152.04      182.19     33.31 o 
   6   4  15        2.64       -4.49     10.79 o 
  -9   5  15        5.29       -2.14      8.77 o 
  -8   5  15      201.17      179.82     26.70 o 
  -7   5  15        1.89        1.17      7.39 o 
  -6   5  15      147.75      148.67     22.10 o 
  -5   5  15        5.40        0.10      7.72 o 
  -4   5  15       16.60        8.77      9.19 o 
  -3   5  15       10.11       16.13      9.54 o 
  -2   5  15      587.96      643.55     31.55 o 
  -1   5  15        8.70        5.71      9.26 o 
   0   5  15      171.91      179.27     19.94 o 
   1   5  15       17.48       26.29     10.74 o 
   2   5  15      704.31      748.48     34.18 o 
   3   5  15       73.40       74.50     17.90 o 
   4   5  15     1026.57     1159.33     64.43 o 
   5   5  15       23.84       13.53     13.13 o 
   6   5  15        7.99       41.22     21.59 o 
  -9   6  15       44.93       34.16     13.23 o 
  -8   6  15        1.60        0.50     10.07 o 
  -7   6  15        0.32        2.36      7.79 o 
  -6   6  15      259.58      257.46     24.65 o 
  -5   6  15        5.82        2.09      8.19 o 
  -4   6  15        8.65       15.60      9.95 o 
  -3   6  15        0.02       -3.06      8.02 o 
  -2   6  15       35.51       28.24     11.57 o 
  -1   6  15      660.35      660.75     33.15 o 
   0   6  15       11.06        6.00      8.96 o 
   1   6  15      594.21      608.97     36.55 o 
   2   6  15      188.34      145.25     22.21 o 
   3   6  15        4.29        4.60     11.22 o 
   4   6  15       88.91       66.61     22.12 o 
   5   6  15       19.78       -5.89     17.66 o 
   6   6  15        2.59       -1.96     13.74 o 
  -9   7  15       13.19       12.88     10.89 o 
  -8   7  15       29.38       30.17     13.02 o 
  -7   7  15       18.83       15.37     10.27 o 
  -6   7  15      327.52      330.59     27.45 o 
  -5   7  15        6.38        5.22      8.69 o 
  -4   7  15      225.65      211.05     22.19 o 
  -3   7  15        0.11       -4.31      7.22 o 
  -2   7  15      395.82      394.97     26.41 o 
  -1   7  15       28.81       18.78     10.73 o 
   0   7  15     1322.64     1329.35     44.55 o 
   1   7  15       95.94       99.83     16.87 o 
   2   7  15      117.51      109.42     20.69 o 
   3   7  15        3.43       -7.16      9.49 o 
   4   7  15      194.93      187.77     33.98 o 
   5   7  15        1.95      -11.78     21.59 o 
   6   7  15      230.34      292.45     66.73 o 
  -9   8  15       51.62       42.99     15.87 o 
  -8   8  15       49.24       57.26     16.33 o 
  -7   8  15       25.50       29.08     11.78 o 
  -6   8  15        5.73        1.39      8.74 o 
  -5   8  15       66.06       55.96     13.36 o 
  -4   8  15        2.85        1.79      8.12 o 
  -3   8  15      215.84      197.66     21.56 o 
  -2   8  15      795.68      836.95     36.69 o 
  -1   8  15      112.44      110.44     16.60 o 
   0   8  15      673.27      662.64     32.63 o 
   1   8  15        2.60        2.10      9.13 o 
   2   8  15      295.53      303.58     38.00 o 
   3   8  15       45.78       50.46     21.48 o 
   4   8  15        0.02       -2.52     14.52 o 
   5   8  15        1.57       -7.85     21.59 o 
   6   8  15       90.85      137.39     49.07 o 
  -9   9  15       27.37       38.55     16.98 o 
  -8   9  15       29.70       41.07     17.88 o 
  -7   9  15        0.11       13.73      9.84 o 
  -6   9  15      115.33       88.11     16.73 o 
  -5   9  15       63.22       59.24     14.33 o 
  -4   9  15      241.48      260.61     24.54 o 
  -3   9  15       61.77       59.86     14.20 o 
  -2   9  15      298.79      329.07     25.77 o 
  -1   9  15      205.90      171.63     20.50 o 
   0   9  15      135.49      125.35     18.16 o 
   1   9  15       98.15       93.54     19.76 o 
   2   9  15        2.12        0.20     13.67 o 
   3   9  15      126.16      150.28     31.02 o 
   4   9  15       26.15       37.29     20.82 o 
   5   9  15       97.89      123.65     47.11 o 
   6   9  15       79.16       98.14     45.14 o 
  -8  10  15       10.44        4.91     12.49 o 
  -7  10  15       19.81       16.78     12.76 o 
  -6  10  15        4.30        0.74      8.69 o 
  -5  10  15       13.18       -3.16      8.55 o 
  -4  10  15        7.92        4.58      9.56 o 
  -3  10  15       57.03       54.48     14.16 o 
  -2  10  15      195.10      212.59     22.41 o 
  -1  10  15        8.43       14.80     12.05 o 
   0  10  15      122.98      132.57     23.02 o 
   1  10  15      268.21      294.30     30.79 o 
   2  10  15      515.48      523.76     47.87 o 
   3  10  15       82.66       90.80     26.26 o 
   4  10  15        0.03        8.18     16.48 o 
   5  10  15        0.30       23.55     33.37 o 
  -8  11  15        0.25       -6.28      9.80 o 
  -7  11  15       26.44       23.95     19.63 o 
  -6  11  15      601.06      600.33     39.90 o 
  -5  11  15       27.30       37.54     12.59 o 
  -4  11  15      663.39      694.92     35.19 o 
  -3  11  15        5.30        1.95      9.13 o 
  -2  11  15      240.71      270.00     30.12 o 
  -1  11  15      152.63      171.24     24.88 o 
   0  11  15     1774.15     1801.28     64.17 o 
   1  11  15       10.44        9.16     12.19 o 
   2  11  15      916.97      911.32     70.66 o 
   3  11  15      125.26      128.49     30.44 o 
   4  11  15       58.21      124.84     31.92 o 
   5  11  15       10.86       33.37     33.37 o 
  -8  12  15        0.98        0.23     13.74 o 
  -7  12  15       33.86       27.90     15.92 o 
  -6  12  15      142.23      164.17     25.40 o 
  -5  12  15       61.69       69.20     17.32 o 
  -4  12  15      187.93      178.74     33.81 o 
  -3  12  15        0.07       14.98     13.50 o 
  -2  12  15      643.22      656.45     41.16 o 
  -1  12  15       60.66       63.61     18.61 o 
   0  12  15       54.40       56.39     18.35 o 
   1  12  15       51.93       50.27     20.68 o 
   2  12  15      130.49      137.88     30.16 o 
   3  12  15       33.72       23.55     20.68 o 
   4  12  15      126.69      136.63     33.31 o 
  -7  13  15        6.52       -3.40     10.34 o 
  -6  13  15       12.89       14.30     11.42 o 
  -5  13  15       99.69      116.34     30.16 o 
  -4  13  15      188.92      167.56     34.61 o 
  -3  13  15        0.95       -6.30     12.70 o 
  -2  13  15      102.09       84.11     20.00 o 
  -1  13  15      382.11      375.81     44.19 o 
   0  13  15      480.81      531.05     39.27 o 
   1  13  15        3.06       -1.96     14.52 o 
   2  13  15      140.95      205.15     37.47 o 
   3  13  15       21.94       24.53     20.82 o 
   4  13  15       10.57       26.74     22.08 o 
  -7  14  15        2.04       -1.96     19.63 o 
  -6  14  15      500.92      569.29     55.46 o 
  -5  14  15        0.65        3.14     16.33 o 
  -4  14  15     2119.50     2384.78     99.22 o 
  -3  14  15      160.63      158.71     33.22 o 
  -2  14  15        0.81       -5.50     13.06 o 
  -1  14  15       10.58       33.37     19.43 o 
   0  14  15        0.22        4.30     13.10 o 
   1  14  15        0.45        4.42     17.66 o 
   2  14  15       25.82       21.46     21.48 o 
   3  14  15       11.07       10.79     19.43 o 
  -6  15  15        0.71        7.85     21.59 o 
  -5  15  15      265.42      339.44     47.13 o 
  -4  15  15       23.45       24.21     20.68 o 
  -3  15  15      363.41      336.28     45.74 o 
  -2  15  15      128.96      119.90     30.16 o 
  -1  15  15      813.78      887.72     62.41 o 
   0  15  15      204.31      187.39     35.37 o 
   1  15  15        4.99       -1.88     17.31 o 
   2  15  15       37.73       39.25     22.21 o 
   3  15  15       34.26       49.12     24.87 o 
  -5  16  15      191.76      221.06     40.92 o 
  -4  16  15        2.66       19.15     19.80 o 
  -3  16  15        0.12        7.85     15.97 o 
  -2  16  15       88.52       80.47     27.76 o 
  -1  16  15       94.56       89.99     27.34 o 
   0  16  15      510.65      522.93     54.49 o 
   1  16  15       17.46       -3.93     25.52 o 
   2  16  15        0.50       -7.85     25.52 o 
  -4  17  15       22.31       21.27     20.68 o 
  -3  17  15       37.74       26.34     21.21 o 
  -2  17  15      186.12      181.46     38.15 o 
  -1  17  15       92.83       89.07     29.05 o 
   0  17  15        4.67       25.52     31.40 o 
   1  17  15        3.76       19.63     31.40 o 
  -2  18  15       47.04       51.03     23.96 o 
  -1  18  15       83.39       98.01     31.02 o 
  -9   0  16        0.90        0.00     23.55 o 
  -8   0  16      414.33      393.53     45.09 o 
  -7   0  16        6.66        0.62     13.13 o 
  -6   0  16      310.74      316.51     38.15 o 
  -5   0  16       47.08       58.81     20.09 o 
  -4   0  16        5.66       10.03     15.70 o 
  -3   0  16      342.26      416.41     53.97 o 
  -2   0  16      727.94      674.95     47.13 o 
  -1   0  16        3.50       -5.89     11.10 o 
   0   0  16      235.43      227.38     31.83 o 
   1   0  16       77.15       71.67     21.48 o 
   2   0  16     1945.63     1978.55    209.03 o 
   3   0  16       41.02       56.92     29.44 o 
   4   0  16       75.45       82.43     31.40 o 
   5   0  16        0.01       11.78     19.63 o 
   6   0  16        0.76        7.85     15.70 o 
  -9   1  16      175.15      191.41     36.76 o 
  -8   1  16       32.41       34.59     13.47 o 
  -7   1  16       62.02       72.91     15.93 o 
  -6   1  16      181.78      214.10     24.03 o 
  -5   1  16      454.67      475.07     30.14 o 
  -4   1  16     4588.51     4974.85     88.06 o 
  -3   1  16      461.95      491.11     29.39 o 
  -2   1  16     4459.85     4732.89     83.64 o 
  -1   1  16      281.06      280.21     24.22 o 
   0   1  16       60.87       53.08     13.27 o 
   1   1  16       12.53       11.78      9.62 o 
   2   1  16      126.11      135.45     19.33 o 
   3   1  16        0.02       -3.93     12.49 o 
   4   1  16       33.08       22.61     15.92 o 
   5   1  16        4.98        4.03     12.70 o 
   6   1  16       10.64       16.42     13.13 o 
  -9   2  16       25.54       21.37     14.13 o 
  -8   2  16       34.73       30.93     13.16 o 
  -7   2  16       10.78        7.63      9.76 o 
  -6   2  16      103.61      115.40     19.04 o 
  -5   2  16      150.23      160.11     20.11 o 
  -4   2  16       19.90        5.62      8.90 o 
  -3   2  16      178.86      177.32     21.33 o 
  -2   2  16      193.49      195.40     21.82 o 
  -1   2  16       16.55       12.79      9.95 o 
   0   2  16        0.06        1.21      8.30 o 
   1   2  16       15.04       17.92      9.87 o 
   2   2  16      326.18      337.03     26.50 o 
   3   2  16       26.47       18.30     12.05 o 
   4   2  16       11.34       14.72     13.88 o 
   5   2  16        0.47       10.54     13.13 o 
   6   2  16      220.04      256.31     39.39 o 
  -9   3  16      211.68      222.52     31.61 o 
  -8   3  16     1799.74     1915.00     60.79 o 
  -7   3  16       48.89       46.78     13.63 o 
  -6   3  16      410.13      374.40     29.16 o 
  -5   3  16       17.64       18.14     10.37 o 
  -4   3  16      782.85      756.16     35.79 o 
  -3   3  16       33.59       31.43     11.62 o 
  -2   3  16      378.01      359.22     26.73 o 
  -1   3  16       40.75       29.44     12.24 o 
   0   3  16      355.23      329.92     25.94 o 
   1   3  16       73.19       54.67     13.97 o 
   2   3  16        2.92        4.50      8.74 o 
   3   3  16       78.14       77.15     19.05 o 
   4   3  16      251.77      241.97     36.76 o 
   5   3  16        0.45        0.37     10.84 o 
   6   3  16      355.58      372.48     45.74 o 
  -9   4  16        7.18       12.43     11.37 o 
  -8   4  16      127.23      113.55     19.65 o 
  -7   4  16        7.50        2.33      8.42 o 
  -6   4  16       97.21       95.25     17.78 o 
  -5   4  16       35.64       29.55     11.61 o 
  -4   4  16     1223.41     1249.49     45.33 o 
  -3   4  16       19.82        4.48      9.05 o 
  -2   4  16      458.70      424.12     28.38 o 
  -1   4  16      139.07      149.91     19.59 o 
   0   4  16      625.90      589.32     31.31 o 
   1   4  16        2.50       -7.96      7.96 o 
   2   4  16     1503.64     1486.42     58.08 o 
   3   4  16      174.04      170.80     25.19 o 
   4   4  16      553.32      568.13     47.75 o 
   5   4  16       13.08       -3.12     11.74 o 
   6   4  16        0.00        8.83     12.49 o 
  -9   5  16       10.90       13.50     11.66 o 
  -8   5  16       11.36       22.42     13.28 o 
  -7   5  16      200.57      192.11     22.95 o 
  -6   5  16      259.02      269.45     26.09 o 
  -5   5  16       31.81       29.56     12.12 o 
  -4   5  16        3.65       10.51      8.30 o 
  -3   5  16        5.28        2.21      8.75 o 
  -2   5  16       12.80        8.88      8.96 o 
  -1   5  16       11.72       15.52     10.37 o 
   0   5  16       13.13       17.29     10.27 o 
   1   5  16        4.15        4.06      9.13 o 
   2   5  16        2.06       -2.80      9.66 o 
   3   5  16       28.22       30.39     13.77 o 
   4   5  16      334.80      288.44     38.79 o 
   5   5  16        4.74       17.66     13.13 o 
   6   5  16        4.57        5.89     19.63 o 
  -9   6  16        5.24       -2.14      9.23 o 
  -8   6  16       27.70       24.10     13.77 o 
  -7   6  16      130.98      130.57     20.03 o 
  -6   6  16        0.49       -2.77      7.65 o 
  -5   6  16       52.28       48.33     13.69 o 
  -4   6  16      143.29      151.60     20.50 o 
  -3   6  16      225.42      206.64     22.36 o 
  -2   6  16      245.06      226.95     23.23 o 
  -1   6  16       56.66       57.15     13.78 o 
   0   6  16        0.04        9.77      9.13 o 
   1   6  16        0.66       -0.29      8.34 o 
   2   6  16      283.17      247.17     28.52 o 
   3   6  16       36.92       27.65     15.76 o 
   4   6  16     1344.99     1377.36     72.38 o 
   5   6  16        8.51       19.63     21.59 o 
   6   6  16      148.90      149.17     47.11 o 
  -9   7  16        0.00        3.75     11.03 o 
  -8   7  16        0.12       -6.25      8.98 o 
  -7   7  16        0.47        5.87      8.62 o 
  -6   7  16       37.87       33.51     12.12 o 
  -5   7  16       23.97       18.67     10.86 o 
  -4   7  16        0.04       -1.53      8.36 o 
  -3   7  16       23.22       20.28     10.46 o 
  -2   7  16       28.68       23.76     10.71 o 
  -1   7  16       26.77       30.03     11.27 o 
   0   7  16       82.23       81.54     15.41 o 
   1   7  16       65.67       66.10     14.97 o 
   2   7  16       13.96        8.96     11.67 o 
   3   7  16        1.54       -3.72     13.13 o 
   4   7  16       27.85       11.78     25.52 o 
   5   7  16        0.20        3.93     27.48 o 
  -9   8  16        7.70       12.98     11.44 o 
  -8   8  16        0.03        6.73     11.42 o 
  -7   8  16        3.10       -0.32      8.53 o 
  -6   8  16        6.34        2.83      7.33 o 
  -5   8  16       19.55       13.50     10.52 o 
  -4   8  16       45.75       37.75     12.64 o 
  -3   8  16        6.80       -1.68      8.50 o 
  -2   8  16       75.77       63.95     15.09 o 
  -1   8  16       26.29       31.73     11.89 o 
   0   8  16       15.17        7.98     10.13 o 
   1   8  16      152.57      144.29     19.61 o 
   2   8  16      344.05      381.94     43.57 o 
   3   8  16       21.93       29.00     18.39 o 
   4   8  16       69.12       84.40     39.25 o 
   5   8  16        0.66       -1.96     29.44 o 
  -8   9  16       51.45       77.85     22.12 o 
  -7   9  16       79.95       75.93     15.57 o 
  -6   9  16      133.83      132.10     20.34 o 
  -5   9  16        3.11       -4.98      8.36 o 
  -4   9  16       10.63       11.73     10.24 o 
  -3   9  16        2.28        6.56      9.13 o 
  -2   9  16       45.05       33.83     12.88 o 
  -1   9  16       46.00       61.32     14.86 o 
   0   9  16      432.10      437.77     29.69 o 
   1   9  16        9.51        7.18     11.18 o 
   2   9  16       86.17      102.21     27.04 o 
   3   9  16       13.99       13.35     16.98 o 
   4   9  16       96.24      109.38     30.16 o 
   5   9  16       10.36       -9.81     27.48 o 
  -8  10  16       35.11       11.87     13.67 o 
  -7  10  16        0.00        0.83     10.07 o 
  -6  10  16       16.40       29.45     12.23 o 
  -5  10  16       49.77       34.63     12.53 o 
  -4  10  16      206.99      182.36     22.36 o 
  -3  10  16       13.63        9.99      9.95 o 
  -2  10  16      190.83      202.65     22.93 o 
  -1  10  16      134.38      142.83     24.16 o 
   0  10  16       17.33       20.24     13.84 o 
   1  10  16       50.17       43.31     16.22 o 
   2  10  16      464.44      426.24     47.19 o 
   3  10  16        3.99        9.08     16.48 o 
   4  10  16       99.43       97.30     29.05 o 
   5  10  16        0.57        9.81     29.44 o 
  -8  11  16        2.06       -4.27     11.74 o 
  -7  11  16        3.46        0.86     10.84 o 
  -6  11  16        0.92        7.61     10.04 o 
  -5  11  16        5.86       -2.59      7.90 o 
  -4  11  16      116.54      113.46     18.92 o 
  -3  11  16       14.32        9.54     10.37 o 
  -2  11  16      350.27      352.79     34.20 o 
  -1  11  16       61.13       61.12     18.86 o 
   0  11  16      353.89      359.97     34.29 o 
   1  11  16        1.23        7.32     15.08 o 
   2  11  16       21.60       23.82     20.09 o 
   3  11  16       73.23       94.90     34.35 o 
   4  11  16       27.64       23.05     21.21 o 
  -7  12  16      309.43      350.97     45.23 o 
  -6  12  16     1327.25     1522.63     77.68 o 
  -5  12  16      218.88      240.23     30.79 o 
  -4  12  16      922.51      934.13     50.65 o 
  -3  12  16      302.29      306.54     33.46 o 
  -2  12  16      551.97      542.61     40.21 o 
  -1  12  16       38.56       31.60     15.78 o 
   0  12  16      588.27      599.89     41.51 o 
   1  12  16        8.14       24.53     17.41 o 
   2  12  16      114.48      139.43     33.31 o 
   3  12  16        4.05        9.81     18.84 o 
   4  12  16        5.90        8.66     20.09 o 
  -7  13  16       23.40       15.33     13.37 o 
  -6  13  16      158.66      154.97     33.22 o 
  -5  13  16        3.00        0.82     15.97 o 
  -4  13  16        1.17        2.94     16.65 o 
  -3  13  16       51.30       52.42     23.47 o 
  -2  13  16       26.14       43.67     16.69 o 
  -1  13  16        0.22       -0.74     11.37 o 
   0  13  16      291.04      303.12     34.19 o 
   1  13  16      286.01      315.06     43.70 o 
   2  13  16      260.47      245.29     40.92 o 
   3  13  16       90.66       86.23     31.20 o 
  -6  14  16        0.21       -6.11     12.26 o 
  -5  14  16      266.40      290.68     44.35 o 
  -4  14  16       33.14       31.02     21.21 o 
  -3  14  16      301.53      312.75     44.35 o 
  -2  14  16       30.88       53.11     22.12 o 
  -1  14  16       16.74       -5.89     13.88 o 
   0  14  16       31.23       28.48     15.87 o 
   1  14  16        7.02       14.13     20.68 o 
   2  14  16       24.52       52.99     26.26 o 
   3  14  16       19.86       21.82     23.47 o 
  -5  15  16       43.95       61.26     25.93 o 
  -4  15  16      330.06      363.13     49.25 o 
  -3  15  16      310.24      397.24     49.91 o 
  -2  15  16        0.12       32.38     21.06 o 
  -1  15  16       12.93        6.25     14.52 o 
   0  15  16       60.09       79.49     29.14 o 
   1  15  16       89.14      141.08     34.61 o 
   2  15  16       37.68       32.99     25.42 o 
  -4  16  16      244.62      262.34     43.70 o 
  -3  16  16       14.93       36.60     22.51 o 
  -2  16  16       43.68       61.46     26.26 o 
  -1  16  16        0.74       -8.54     12.10 o 
   0  16  16        0.03       -7.85     25.52 o 
   1  16  16       17.97       27.48     33.37 o 
  -2  17  16        8.21       18.10     17.79 o 
  -1  17  16       11.49       14.94     20.68 o 
  -9   1  17       62.55       47.11     18.72 o 
  -8   1  17     1016.95     1076.00     47.82 o 
  -7   1  17      182.96      162.52     23.05 o 
  -6   1  17      161.77      141.45     20.81 o 
  -5   1  17       36.02       42.00     13.36 o 
  -4   1  17       16.76       12.10     10.27 o 
  -3   1  17        7.36        3.16      8.36 o 
  -2   1  17      484.18      462.75     29.16 o 
  -1   1  17      116.08      111.73     18.35 o 
   0   1  17       46.56       40.30     12.82 o 
   1   1  17        5.84        6.64      9.13 o 
   2   1  17        9.08        3.35      9.13 o 
   3   1  17       21.27       12.43     14.52 o 
   4   1  17       41.35       50.83     20.09 o 
   5   1  17        2.49       14.00     15.92 o 
  -9   2  17        0.74       -3.60     12.02 o 
  -8   2  17      226.84      194.70     25.75 o 
  -7   2  17      164.14      135.29     20.77 o 
  -6   2  17       88.36      105.60     18.76 o 
  -5   2  17      265.92      260.42     25.99 o 
  -4   2  17      295.96      315.21     27.71 o 
  -3   2  17      147.10      130.19     19.37 o 
  -2   2  17      577.00      605.20     32.32 o 
  -1   2  17      153.92      154.56     20.03 o 
   0   2  17      348.45      349.22     27.45 o 
   1   2  17      277.54      307.91     26.41 o 
   2   2  17      272.82      275.41     25.46 o 
   3   2  17       41.44       45.68     19.80 o 
   4   2  17        5.80        6.87     12.49 o 
   5   2  17       65.81       77.85     24.52 o 
  -9   3  17        3.88        9.52     14.64 o 
  -8   3  17       11.89       14.56      9.14 o 
  -7   3  17        7.79       14.79     10.39 o 
  -6   3  17       23.11       23.63     11.71 o 
  -5   3  17       73.09       78.05     16.73 o 
  -4   3  17      301.41      308.13     27.40 o 
  -3   3  17      159.94      177.22     22.25 o 
  -2   3  17      132.38      127.78     19.12 o 
  -1   3  17      237.66      217.47     22.98 o 
   0   3  17       26.36       27.30     11.45 o 
   1   3  17       19.84        9.48      9.83 o 
   2   3  17      324.24      309.53     26.92 o 
   3   3  17        9.60        9.50     12.05 o 
   4   3  17       10.54        9.44     14.52 o 
   5   3  17        2.28       22.36     15.92 o 
  -9   4  17       40.53       39.04     16.69 o 
  -8   4  17        0.00       -2.87      8.34 o 
  -7   4  17       15.93       13.36     10.52 o 
  -6   4  17       25.43       28.93     11.89 o 
  -5   4  17        0.24        3.45      9.13 o 
  -4   4  17      402.39      413.39     30.40 o 
  -3   4  17        8.40        5.81      8.34 o 
  -2   4  17      488.23      500.02     30.40 o 
  -1   4  17      124.07      118.67     18.98 o 
   0   4  17      441.50      403.86     28.46 o 
   1   4  17       45.47       54.24     13.91 o 
   2   4  17     1147.13     1105.97     71.93 o 
   3   4  17       51.79       39.12     15.54 o 
   4   4  17      327.34      334.14     42.31 o 
   5   4  17      150.71      145.52     31.20 o 
  -9   5  17       51.14       52.10     18.39 o 
  -8   5  17       84.90       72.20     16.96 o 
  -7   5  17       37.29       39.90     13.16 o 
  -6   5  17      154.63      130.26     20.34 o 
  -5   5  17        0.34        3.33      9.47 o 
  -4   5  17       36.83       33.50     11.95 o 
  -3   5  17      378.38      405.28     29.83 o 
  -2   5  17      360.64      355.29     27.90 o 
  -1   5  17      274.49      288.43     25.94 o 
   0   5  17      157.72      150.47     20.50 o 
   1   5  17      138.01      134.02     20.03 o 
   2   5  17       68.35       76.73     19.62 o 
   3   5  17       56.16       44.43     16.22 o 
   4   5  17      627.27      689.09     53.42 o 
   5   5  17       29.05       43.18     27.48 o 
  -9   6  17       50.58       36.25     16.07 o 
  -8   6  17       22.10       18.10     13.22 o 
  -7   6  17       48.43       53.44     15.00 o 
  -6   6  17        0.04       -2.39      8.36 o 
  -5   6  17        5.19        2.68      8.69 o 
  -4   6  17       12.67        4.23      9.47 o 
  -3   6  17        0.53       15.14     10.27 o 
  -2   6  17       15.90       30.78     12.24 o 
  -1   6  17       48.65       47.87     13.36 o 
   0   6  17       36.70       24.88     11.89 o 
   1   6  17        0.62       -4.60      8.24 o 
   2   6  17      161.98      174.19     25.62 o 
   3   6  17      190.74      212.22     29.07 o 
   4   6  17      113.38      123.65     47.11 o 
   5   6  17      124.94      137.39     43.18 o 
  -8   7  17       99.71      101.09     21.99 o 
  -7   7  17       65.92       56.26     14.81 o 
  -6   7  17       82.83       73.06     16.53 o 
  -5   7  17        0.59        0.60      8.50 o 
  -4   7  17       39.14       30.34     12.09 o 
  -3   7  17      101.35       94.76     17.53 o 
  -2   7  17      644.19      658.02     34.50 o 
  -1   7  17        0.30        3.99      9.03 o 
   0   7  17      670.83      669.22     34.81 o 
   1   7  17       87.41       75.73     16.47 o 
   2   7  17       43.39       29.82     14.20 o 
   3   7  17       52.13       48.52     22.08 o 
   4   7  17       94.55      182.53     54.96 o 
   5   7  17        0.16        7.85     29.44 o 
  -8   8  17       35.18       31.18     13.87 o 
  -7   8  17        0.00       -8.48      8.48 o 
  -6   8  17       88.84       79.75     16.53 o 
  -5   8  17       16.45       18.92     10.62 o 
  -4   8  17      102.37       97.73     17.35 o 
  -3   8  17        0.39        3.23      9.56 o 
  -2   8  17       14.45        9.72     10.37 o 
  -1   8  17       23.82       16.94     10.58 o 
   0   8  17      152.19      149.01     20.24 o 
   1   8  17      169.71      157.89     20.90 o 
   2   8  17        1.37        4.35     15.92 o 
   3   8  17      287.42      269.81     40.92 o 
   4   8  17        8.15       29.44     33.37 o 
  -8   9  17        0.03       -1.33     10.88 o 
  -7   9  17       14.28        7.37      9.65 o 
  -6   9  17       52.44       40.77     13.53 o 
  -5   9  17       46.63       38.52     12.97 o 
  -4   9  17       31.02       23.75     11.66 o 
  -3   9  17       13.39        8.94     10.28 o 
  -2   9  17       35.88       40.60     13.48 o 
  -1   9  17        7.10        1.90      9.45 o 
   0   9  17       12.58        6.06     11.37 o 
   1   9  17       35.17       49.76     21.21 o 
   2   9  17        4.99       20.06     18.70 o 
   3   9  17       70.98       74.53     25.93 o 
   4   9  17        0.00       11.78     29.44 o 
  -7  10  17       79.79       78.49     18.61 o 
  -6  10  17       56.05       55.75     14.80 o 
  -5  10  17        7.05       10.85     10.27 o 
  -4  10  17       14.51        9.65     10.57 o 
  -3  10  17       61.08       59.57     15.90 o 
  -2  10  17        2.05        2.16      9.71 o 
  -1  10  17       51.92       67.96     19.05 o 
   0  10  17      389.40      425.45     38.07 o 
   1  10  17      284.15      275.84     41.57 o 
   2  10  17       28.94       23.55     20.82 o 
   3  10  17      440.52      474.19     52.74 o 
   4  10  17        4.24       13.74     31.40 o 
  -7  11  17        7.13        5.18     10.21 o 
  -6  11  17      345.42      325.51     34.98 o 
  -5  11  17       86.18       86.18     18.24 o 
  -4  11  17      321.34      315.43     28.65 o 
  -3  11  17       54.01       44.93     17.35 o 
  -2  11  17      278.52      253.93     32.02 o 
  -1  11  17       91.85       94.60     22.15 o 
   0  11  17      113.97      126.24     23.91 o 
   1  11  17       23.36       26.82     20.68 o 
   2  11  17      188.46      203.54     37.16 o 
   3  11  17        0.13        9.66     17.88 o 
  -7  12  17        3.94        7.85     25.52 o 
  -6  12  17      161.75      147.42     26.33 o 
  -5  12  17       17.91       23.55     19.60 o 
  -4  12  17       19.73       27.19     16.92 o 
  -3  12  17       18.99       20.10     14.99 o 
  -2  12  17        1.15       -1.77     12.12 o 
  -1  12  17        9.40       11.72     14.32 o 
   0  12  17       55.49       54.34     19.20 o 
   1  12  17      168.62      190.96     37.40 o 
   2  12  17       99.15      123.65     33.31 o 
   3  12  17      366.42      457.92     53.42 o 
  -6  13  17        2.98       -3.93     12.26 o 
  -5  13  17        3.42        4.53     17.88 o 
  -4  13  17        9.53        7.85     19.63 o 
  -3  13  17        5.94        8.83     16.65 o 
  -2  13  17        3.92        3.65     12.98 o 
  -1  13  17        1.45       10.34     15.08 o 
   0  13  17       13.39        2.42     13.77 o 
   1  13  17       25.86       25.69     22.87 o 
   2  13  17       39.52       45.14     26.37 o 
  -5  14  17      217.21      280.28     44.96 o 
  -4  14  17      200.39      204.22     39.54 o 
  -3  14  17       31.46       40.97     21.69 o 
  -2  14  17      122.55      144.17     34.35 o 
  -1  14  17       10.51       25.62     15.44 o 
   0  14  17       62.06       91.80     30.44 o 
   1  14  17       65.82       73.09     29.05 o 
   2  14  17      117.14      118.16     34.61 o 
  -4  15  17       14.75       10.87     18.13 o 
  -3  15  17        2.85        0.00     16.33 o 
  -2  15  17       76.82       67.05     25.65 o 
  -1  15  17       23.53       17.59     24.53 o 
   0  15  17        0.18       29.44     31.40 o 
   1  15  17       36.83       47.15     27.65 o 
  -2  16  17      411.15      483.14     55.46 o 
  -1  16  17        4.38       17.46     19.24 o 
  -9   0  18       23.13       13.74     31.40 o 
  -8   0  18     1209.27     1301.55     88.32 o 
  -7   0  18     1198.96     1441.50     78.33 o 
  -6   0  18       36.46       25.73     18.70 o 
  -5   0  18       36.37       13.74     14.52 o 
  -4   0  18       10.42       -1.24     12.70 o 
  -3   0  18      436.35      444.10     45.09 o 
  -2   0  18      135.21      147.33     29.05 o 
  -1   0  18      984.32      971.46     70.66 o 
   0   0  18      303.90      242.63     34.36 o 
   1   0  18      294.06      214.64     34.61 o 
   2   0  18       13.66       21.59     15.27 o 
   3   0  18       37.24       51.03     29.44 o 
   4   0  18       34.69       45.14     27.48 o 
   5   0  18       75.35      107.95     39.25 o 
  -9   1  18      192.19      196.48     32.32 o 
  -8   1  18      168.61      163.44     24.39 o 
  -7   1  18      218.71      227.67     27.17 o 
  -6   1  18       22.00       28.76     11.88 o 
  -5   1  18        4.99        8.81     10.13 o 
  -4   1  18        0.11       -6.13      7.90 o 
  -3   1  18       40.60       24.32     11.27 o 
  -2   1  18       21.76       25.80     11.57 o 
  -1   1  18       59.48       57.31     13.91 o 
   0   1  18      161.02      152.00     21.01 o 
   1   1  18       66.08       62.76     14.86 o 
   2   1  18      117.77      122.27     19.33 o 
   3   1  18       44.00       53.44     21.21 o 
   4   1  18       23.76       21.16     15.56 o 
   5   1  18       26.09       30.59     16.48 o 
  -9   2  18        1.81        7.71     14.64 o 
  -8   2  18        7.69       10.17     12.27 o 
  -7   2  18      237.29      255.53     28.20 o 
  -6   2  18        9.29        9.34     10.83 o 
  -5   2  18       41.68       56.25     15.57 o 
  -4   2  18       14.57       12.90     10.46 o 
  -3   2  18       49.94       78.87     15.93 o 
  -2   2  18        5.75        4.86      9.28 o 
  -1   2  18      509.16      507.93     31.88 o 
   0   2  18      243.47      243.11     24.65 o 
   1   2  18      280.27      277.63     26.47 o 
   2   2  18        9.69       13.33     10.52 o 
   3   2  18       86.31       68.12     23.47 o 
   4   2  18        0.00        0.87     12.26 o 
   5   2  18       14.30        9.92     13.13 o 
  -8   3  18       23.46       30.66     13.32 o 
  -7   3  18        3.69       -2.61      8.61 o 
  -6   3  18       19.27       11.96     10.62 o 
  -5   3  18       14.51        7.91      9.21 o 
  -4   3  18      134.61      112.33     19.55 o 
  -3   3  18       29.00       20.93     11.61 o 
  -2   3  18       56.02       50.44     14.30 o 
  -1   3  18        4.37        7.53     10.03 o 
   0   3  18      420.31      423.45     30.88 o 
   1   3  18       14.86        9.13     10.21 o 
   2   3  18      640.83      649.24     41.54 o 
   3   3  18      124.86      143.36     30.65 o 
   4   3  18       60.39       56.86     21.48 o 
   5   3  18      194.70      229.94     39.10 o 
  -8   4  18       11.91        6.08     10.46 o 
  -7   4  18        1.76        2.40      9.67 o 
  -6   4  18       24.20       25.77     11.74 o 
  -5   4  18      168.70      157.25     22.00 o 
  -4   4  18       50.44       38.71     13.31 o 
  -3   4  18      175.37      166.82     22.22 o 
  -2   4  18       33.12       17.59     11.31 o 
  -1   4  18      240.68      212.12     24.00 o 
   0   4  18        4.06        6.26      9.45 o 
   1   4  18        2.77       -2.74      8.82 o 
   2   4  18       13.80        1.96     10.95 o 
   3   4  18       32.68       32.38     18.04 o 
   4   4  18        0.75        9.71     13.13 o 
   5   4  18       42.43       58.10     20.68 o 
  -8   5  18       10.28       17.35     11.25 o 
  -7   5  18        7.65       13.41     10.69 o 
  -6   5  18      210.90      212.34     25.34 o 
  -5   5  18        7.23       12.48      9.95 o 
  -4   5  18        9.34       15.75     10.27 o 
  -3   5  18       35.86       34.00     12.44 o 
  -2   5  18       12.43       24.45     11.71 o 
  -1   5  18      686.81      660.09     35.48 o 
   0   5  18      405.66      414.11     30.90 o 
   1   5  18      114.44      113.60     19.52 o 
   2   5  18       77.02       85.38     20.75 o 
   3   5  18      337.31      362.91     35.34 o 
   4   5  18        1.10        0.61     10.84 o 
  -8   6  18       49.42       39.15     13.63 o 
  -7   6  18       44.04       37.57     14.10 o 
  -6   6  18        2.68       -2.86      9.04 o 
  -5   6  18       14.56       20.86     12.19 o 
  -4   6  18      220.72      188.66     23.36 o 
  -3   6  18        1.12        7.22      9.45 o 
  -2   6  18      474.71      433.49     31.50 o 
  -1   6  18        7.70        2.38      9.90 o 
   0   6  18      651.51      671.64     40.79 o 
   1   6  18        0.04       -0.42      9.84 o 
   2   6  18       33.64       41.22     16.52 o 
   3   6  18       11.02       23.89     14.38 o 
   4   6  18        3.49       17.66     21.59 o 
  -8   7  18       47.37       37.94     16.69 o 
  -7   7  18       18.88       13.17     11.15 o 
  -6   7  18        0.18       -2.57      8.56 o 
  -5   7  18        0.53        6.49      9.74 o 
  -4   7  18       46.61       37.16     13.12 o 
  -3   7  18        1.96        1.39      9.19 o 
  -2   7  18      134.76      118.82     19.52 o 
  -1   7  18      233.46      194.89     24.11 o 
   0   7  18       60.59       42.73     14.67 o 
   1   7  18      228.96      208.77     24.95 o 
   2   7  18        1.93        6.24     12.36 o 
   3   7  18      152.77      191.00     37.40 o 
   4   7  18       81.27      131.50     51.03 o 
  -7   8  18       11.95       18.11     11.04 o 
  -6   8  18       41.83       28.93     11.90 o 
  -5   8  18       85.73       93.26     18.28 o 
  -4   8  18        7.98        5.22      9.63 o 
  -3   8  18       15.66       17.09     11.12 o 
  -2   8  18       26.44       24.75     12.82 o 
  -1   8  18       51.24       49.68     15.09 o 
   0   8  18        2.09       -1.47     10.03 o 
   1   8  18       57.74       45.84     22.51 o 
   2   8  18        7.97       -5.89     16.65 o 
   3   8  18        0.01        4.22     18.70 o 
   4   8  18        6.02       -1.96     29.44 o 
  -7   9  18        6.68        5.86      8.94 o 
  -6   9  18       12.44       10.74     10.17 o 
  -5   9  18       74.69       80.68     17.90 o 
  -4   9  18        0.00       -4.34      8.76 o 
  -3   9  18      105.50      100.82     19.33 o 
  -2   9  18        6.30        4.74     10.73 o 
  -1   9  18        0.10       -0.05     10.13 o 
   0   9  18       45.49       39.00     17.35 o 
   1   9  18      193.46      145.01     33.22 o 
   2   9  18       32.70       27.54     20.68 o 
   3   9  18        6.67        1.40     18.84 o 
  -7  10  18        0.03        1.14     11.22 o 
  -6  10  18        0.61        2.26      9.89 o 
  -5  10  18        0.46       -8.32      8.42 o 
  -4  10  18       33.89       30.45     13.12 o 
  -3  10  18       27.12       28.68     13.09 o 
  -2  10  18      135.24      152.75     26.70 o 
  -1  10  18        6.65        9.77     13.50 o 
   0  10  18      180.80      189.64     29.83 o 
   1  10  18       46.45       49.07     24.02 o 
   2  10  18       14.14        3.65     18.84 o 
   3  10  18        2.48        4.91     20.82 o 
  -6  11  18        6.34        9.24     11.22 o 
  -5  11  18       50.44       40.20     15.30 o 
  -4  11  18        0.18       -4.80      9.84 o 
  -3  11  18       91.08       83.10     21.89 o 
  -2  11  18        2.36        5.23     13.42 o 
  -1  11  18       18.09       13.35     15.46 o 
   0  11  18        0.04       12.44     16.07 o 
   1  11  18      412.78      464.78     51.92 o 
   2  11  18        7.96       -1.96     16.65 o 
  -6  12  18       13.06       19.67     12.62 o 
  -5  12  18       22.21       26.80     19.24 o 
  -4  12  18       19.44       28.91     17.58 o 
  -3  12  18        2.38        1.76     12.51 o 
  -2  12  18      292.57      275.15     34.98 o 
  -1  12  18       12.36       -0.81     13.81 o 
   0  12  18      529.38      584.69     45.24 o 
   1  12  18       58.19       67.66     26.26 o 
   2  12  18        5.33        3.93     20.82 o 
  -5  13  18      197.13      254.66     44.71 o 
  -4  13  18      249.32      287.00     44.71 o 
  -3  13  18       84.72       89.30     29.14 o 
  -2  13  18       25.41       11.50     14.28 o 
  -1  13  18       15.01       21.20     17.90 o 
   0  13  18       92.95      115.51     33.22 o 
   1  13  18       85.45       89.57     30.44 o 
  -4  14  18       75.85      120.71     34.70 o 
  -3  14  18       42.38       18.87     20.68 o 
  -2  14  18        5.13       19.63     18.39 o 
  -1  14  18       84.33       57.60     21.21 o 
   0  14  18        0.00       -5.89     19.28 o 
  -8   1  19       31.97       20.59     13.37 o 
  -7   1  19       90.85       89.73     19.79 o 
  -6   1  19      167.62      162.51     24.19 o 
  -5   1  19      105.99      101.81     19.05 o 
  -4   1  19      148.30      138.29     21.29 o 
  -3   1  19        0.69       -6.51      8.82 o 
  -2   1  19      242.16      215.25     24.52 o 
  -1   1  19        1.66        1.56      9.37 o 
   0   1  19       44.72       67.74     15.96 o 
   1   1  19       12.82       21.95     11.53 o 
   2   1  19       26.63       22.82     13.84 o 
   3   1  19        8.17       16.73     14.52 o 
   4   1  19        2.56        9.81     18.65 o 
  -8   2  19      221.83      214.61     27.55 o 
  -7   2  19        2.57       -2.54      8.97 o 
  -6   2  19      238.56      239.39     28.38 o 
  -5   2  19       45.56       48.58     14.74 o 
  -4   2  19      936.60      979.13     44.14 o 
  -3   2  19        0.00       -3.67      9.03 o 
  -2   2  19      853.82      876.52     41.13 o 
  -1   2  19       94.63       95.50     17.95 o 
   0   2  19      146.14      181.48     22.98 o 
   1   2  19        3.56        2.68      9.47 o 
   2   2  19        1.36       12.66     12.62 o 
   3   2  19       15.33       18.02     15.08 o 
   4   2  19       25.29       30.64     15.92 o 
  -8   3  19      126.15      132.64     22.45 o 
  -7   3  19       87.36       81.73     17.81 o 
  -6   3  19        2.72        4.53      9.74 o 
  -5   3  19       90.42      113.36     20.03 o 
  -4   3  19       47.31       21.32     12.24 o 
  -3   3  19        0.53       -0.63      9.45 o 
  -2   3  19       10.74        5.33      8.96 o 
  -1   3  19        0.15        0.64      9.90 o 
   0   3  19        0.56        1.15      9.19 o 
   1   3  19        0.54        0.16      9.13 o 
   2   3  19       28.74       37.36     15.28 o 
   3   3  19       40.05       43.04     19.80 o 
   4   3  19       19.08       41.00     18.70 o 
  -8   4  19       14.78       -6.64      9.37 o 
  -7   4  19       95.91       90.77     18.86 o 
  -6   4  19      178.76      172.46     24.24 o 
  -5   4  19        9.52        5.13     10.06 o 
  -4   4  19      189.82      202.11     25.08 o 
  -3   4  19      118.43       98.79     18.13 o 
  -2   4  19      103.66       85.29     17.39 o 
  -1   4  19      398.49      444.05     32.27 o 
   0   4  19      979.45      973.09     43.60 o 
   1   4  19       24.41       20.57     11.47 o 
   2   4  19      173.41      149.38     25.12 o 
   3   4  19      329.53      330.49     43.31 o 
   4   4  19        0.44       -0.72     13.13 o 
  -8   5  19        0.24        1.21      9.75 o 
  -7   5  19       53.50       45.91     14.22 o 
  -6   5  19        3.14        0.34     10.00 o 
  -5   5  19       13.14       15.09     10.73 o 
  -4   5  19      369.21      359.52     31.62 o 
  -3   5  19       17.22       18.69     12.00 o 
  -2   5  19       67.75       61.57     15.73 o 
  -1   5  19       67.31       53.33     15.11 o 
   0   5  19        3.53        6.68     10.37 o 
   1   5  19       23.35       14.07     11.42 o 
   2   5  19       75.04      109.96     23.68 o 
   3   5  19        0.15       -8.94      8.94 o 
   4   5  19        2.13        1.96     14.13 o 
  -7   6  19       49.92       40.40     14.48 o 
  -6   6  19       49.14       53.35     15.85 o 
  -5   6  19        9.87        6.74     10.27 o 
  -4   6  19        0.26        7.04     10.50 o 
  -3   6  19      108.68       94.42     18.35 o 
  -2   6  19        3.58        2.96      9.84 o 
  -1   6  19      283.40      262.86     27.06 o 
   0   6  19        0.30       -1.86      9.83 o 
   1   6  19        1.76       -8.60      9.18 o 
   2   6  19       46.21       44.04     16.90 o 
   3   6  19      161.66      111.88     49.07 o 
  -7   7  19        7.47       -2.00      9.02 o 
  -6   7  19      118.56       95.22     18.82 o 
  -5   7  19        0.89       -1.30      9.19 o 
  -4   7  19      445.97      446.82     34.59 o 
  -3   7  19        1.99       -0.44      9.90 o 
  -2   7  19     1210.71     1310.27     51.14 o 
  -1   7  19       20.23       23.49     11.88 o 
   0   7  19      830.53      862.46     42.39 o 
   1   7  19       51.70       66.46     19.91 o 
   2   7  19        2.07       22.48     20.68 o 
   3   7  19        0.06       13.74     20.82 o 
  -7   8  19       56.57       44.14     13.83 o 
  -6   8  19       66.88       62.49     16.43 o 
  -5   8  19      136.46       96.34     19.53 o 
  -4   8  19       60.76       51.45     14.79 o 
  -3   8  19       51.17       43.25     14.66 o 
  -2   8  19       65.13       77.46     17.72 o 
  -1   8  19       16.52        9.53     11.77 o 
   0   8  19      116.87      114.74     20.90 o 
   1   8  19       78.49       83.67     28.67 o 
   2   8  19        0.72      -15.56     15.56 o 
   3   8  19       79.43       63.43     28.22 o 
  -6   9  19      116.17      121.06     21.46 o 
  -5   9  19       37.99       37.06     15.09 o 
  -4   9  19      205.54      194.09     25.63 o 
  -3   9  19       27.13       18.39     11.86 o 
  -2   9  19      467.08      444.91     34.07 o 
  -1   9  19      111.16      125.94     25.48 o 
   0   9  19       79.94       97.77     23.68 o 
   1   9  19       12.34       10.49     22.08 o 
   2   9  19       79.44       72.34     29.05 o 
  -6  10  19        4.05       -0.64      8.54 o 
  -5  10  19       22.22       24.65     13.91 o 
  -4  10  19      186.84      229.03     27.30 o 
  -3  10  19      126.30      141.73     22.00 o 
  -2  10  19       57.08       54.07     20.33 o 
  -1  10  19       21.00       29.64     17.58 o 
   0  10  19      146.52      157.98     28.61 o 
   1  10  19      157.16      181.11     40.24 o 
   2  10  19        0.11      -15.70     18.39 o 
  -5  11  19       25.75       26.98     14.16 o 
  -4  11  19       11.34       20.17     15.62 o 
  -3  11  19       92.44       90.37     23.31 o 
  -2  11  19      330.87      318.45     37.36 o 
  -1  11  19        8.93       17.43     17.94 o 
   0  11  19      264.82      264.49     35.65 o 
   1  11  19       71.43      116.78     33.31 o 
  -5  12  19       22.47       11.78     19.63 o 
  -4  12  19      235.30      236.99     34.66 o 
  -3  12  19        1.81       -3.22     13.64 o 
  -2  12  19        3.77        0.30     13.54 o 
  -1  12  19        0.03       -3.69     16.13 o 
   0  12  19       40.85       33.88     25.40 o 
  -3  13  19      151.14      207.72     40.78 o 
  -2  13  19      349.93      382.75     41.70 o 
  -1  13  19       22.34       26.70     19.62 o 
  -7   0  20       29.39       51.92     22.62 o 
  -6   0  20      301.96      249.70     62.81 o 
  -5   0  20      490.07      505.40     52.74 o 
  -4   0  20      196.27      146.12     32.59 o 
  -3   0  20      177.47      154.08     31.92 o 
  -2   0  20      260.02      262.96     39.54 o 
  -1   0  20      191.51      247.44     38.86 o 
   0   0  20      528.22      534.33     49.91 o 
   1   0  20        0.30        0.28     14.72 o 
   2   0  20        0.00       13.74     21.59 o 
   3   0  20       10.38       21.59     21.59 o 
  -7   1  20       28.70       38.63     14.79 o 
  -6   1  20      875.20      892.63     44.79 o 
  -5   1  20       11.48       10.68     12.24 o 
  -4   1  20     3308.34     3377.95     83.13 o 
  -3   1  20       98.12       94.11     19.37 o 
  -2   1  20       68.10       56.01     15.88 o 
  -1   1  20        0.50        0.35      9.74 o 
   0   1  20     1058.47     1126.93     55.53 o 
   1   1  20       42.90       53.82     15.00 o 
   2   1  20      158.25      177.51     28.65 o 
   3   1  20       21.74       32.38     18.04 o 
  -7   2  20      111.06      120.77     21.63 o 
  -6   2  20      376.54      383.37     34.24 o 
  -5   2  20      244.16      226.60     27.86 o 
  -4   2  20      121.32      115.39     21.08 o 
  -3   2  20       61.82       38.47     14.56 o 
  -2   2  20       13.65        7.59      9.95 o 
  -1   2  20       14.44        5.96     10.62 o 
   0   2  20      107.49      113.46     19.82 o 
   1   2  20       61.63       74.19     17.31 o 
   2   2  20       65.40       68.15     19.49 o 
   3   2  20        1.65       27.48     16.65 o 
  -7   3  20        9.91       18.35     11.66 o 
  -6   3  20      325.07      313.04     31.77 o 
  -5   3  20        0.60        0.02     10.02 o 
  -4   3  20      547.96      574.81     37.51 o 
  -3   3  20      141.97      136.37     22.51 o 
  -2   3  20      190.63      180.94     24.50 o 
  -1   3  20        4.10        9.24     10.46 o 
   0   3  20        4.82        4.41     10.36 o 
   1   3  20       78.25       80.56     17.50 o 
   2   3  20      191.20      220.71     31.34 o 
   3   3  20        0.24        0.58     11.26 o 
  -7   4  20       26.04       18.90     12.00 o 
  -6   4  20      206.66      211.75     27.14 o 
  -5   4  20        6.81        6.90     10.84 o 
  -4   4  20      176.97      172.48     24.44 o 
  -3   4  20       80.83       58.73     16.87 o 
  -2   4  20      229.99      216.22     26.41 o 
  -1   4  20        9.66        8.08     10.23 o 
   0   4  20      100.44       86.64     18.45 o 
   1   4  20       40.26       36.30     13.48 o 
   2   4  20      153.83      143.70     25.57 o 
   3   4  20       23.10       22.69     17.31 o 
  -7   5  20       11.70       18.23     12.18 o 
  -6   5  20        6.28       -7.32      8.23 o 
  -5   5  20       20.20       21.01     11.33 o 
  -4   5  20       59.99       46.07     15.74 o 
  -3   5  20       46.23       41.82     15.09 o 
  -2   5  20       49.25       43.15     15.19 o 
  -1   5  20       14.31       19.58     12.46 o 
   0   5  20       13.59       -3.15     10.62 o 
   1   5  20       15.66       15.43     14.94 o 
   2   5  20        1.89        3.87     12.62 o 
   3   5  20        6.36       17.59     16.98 o 
  -7   6  20       32.11       38.95     15.16 o 
  -6   6  20       27.50       19.98     11.60 o 
  -5   6  20       91.59       74.44     17.46 o 
  -4   6  20      105.93       90.05     19.61 o 
  -3   6  20       90.21       65.82     17.72 o 
  -2   6  20        0.00        9.77     11.74 o 
  -1   6  20       62.61       46.57     15.49 o 
   0   6  20       34.73       40.18     15.28 o 
   1   6  20        0.96        8.54     15.09 o 
   2   6  20      115.99      132.37     26.53 o 
  -6   7  20        0.10       -3.68      8.74 o 
  -5   7  20        0.12        7.80     12.12 o 
  -4   7  20       65.54       46.33     15.62 o 
  -3   7  20       24.22       37.95     15.52 o 
  -2   7  20       21.23       21.72     13.16 o 
  -1   7  20       43.15       36.21     14.75 o 
   0   7  20       16.09        3.05     12.15 o 
   1   7  20       13.61       34.38     16.88 o 
   2   7  20       35.20       43.83     24.52 o 
  -6   8  20       12.73       12.00     11.76 o 
  -5   8  20        1.14       -7.70      9.64 o 
  -4   8  20       25.07        8.94     11.56 o 
  -3   8  20       24.36       23.56     13.25 o 
  -2   8  20       80.91       66.01     17.93 o 
  -1   8  20       62.18       56.75     16.73 o 
   0   8  20      570.26      673.19     46.92 o 
   1   8  20       22.48       10.89     21.21 o 
   2   8  20      715.95      896.92     69.39 o 
  -5   9  20       17.28       12.19     12.81 o 
  -4   9  20       20.53        9.40     11.29 o 
  -3   9  20      106.70      128.04     21.76 o 
  -2   9  20      163.99      165.25     24.89 o 
  -1   9  20        0.44       15.78     18.08 o 
   0   9  20       34.76       16.93     17.27 o 
   1   9  20        4.36        9.02     22.08 o 
  -5  10  20        0.23        3.93     10.94 o 
  -4  10  20       23.63       29.37     13.34 o 
  -3  10  20       25.68       21.59     18.41 o 
  -2  10  20       83.92       94.71     25.08 o 
  -1  10  20       66.79       64.94     23.06 o 
   0  10  20      240.90      229.45     34.20 o 
  -4  11  20      155.41      115.60     26.39 o 
  -3  11  20        0.75       12.66     16.69 o 
  -2  11  20       80.29       64.38     22.77 o 
  -1  11  20        1.26        5.78     17.21 o 
   0  11  20        8.40       30.18     25.42 o 
  -6   1  21       66.13       84.83     18.45 o 
  -5   1  21       34.34       33.69     12.97 o 
  -4   1  21      244.29      239.73     28.65 o 
  -3   1  21       40.52       45.54     15.61 o 
  -2   1  21        0.48       -4.69      8.80 o 
  -1   1  21        0.10       -1.12     10.27 o 
   0   1  21       39.87       42.63     14.41 o 
   1   1  21       89.04       97.87     19.03 o 
   2   1  21       21.75       34.24     18.39 o 
  -6   2  21       49.19       47.11     15.61 o 
  -5   2  21      165.04      165.83     23.97 o 
  -4   2  21       54.19       35.36     14.90 o 
  -3   2  21       60.31       56.80     17.54 o 
  -2   2  21      110.69      115.78     21.32 o 
  -1   2  21       87.03       92.95     19.29 o 
   0   2  21      143.52      164.33     24.53 o 
   1   2  21        2.66        3.73     10.39 o 
   2   2  21       73.64       82.23     26.40 o 
  -6   3  21       36.43       33.75     14.22 o 
  -5   3  21        4.10        9.05     10.75 o 
  -4   3  21        6.78        5.60     10.94 o 
  -3   3  21       42.92       53.40     16.60 o 
  -2   3  21       23.86       13.97     13.97 o 
  -1   3  21       12.34       14.23     12.70 o 
   0   3  21        3.89       18.68     12.19 o 
   1   3  21      107.46      110.93     20.74 o 
   2   3  21        2.15       18.06     13.59 o 
  -6   4  21      111.89      119.11     21.80 o 
  -5   4  21       82.47       79.61     18.56 o 
  -4   4  21      331.30      341.62     32.84 o 
  -3   4  21      100.12       76.53     18.88 o 
  -2   4  21      115.76      101.72     20.81 o 
  -1   4  21       29.37       37.21     15.52 o 
   0   4  21      399.24      426.39     35.12 o 
   1   4  21       12.53        7.05     13.35 o 
   2   4  21      174.60      210.66     31.60 o 
  -6   5  21       64.73       68.21     17.05 o 
  -5   5  21      146.21      167.47     25.09 o 
  -4   5  21       79.22       81.56     18.40 o 
  -3   5  21       28.40       29.64     15.57 o 
  -2   5  21        0.74        0.67     11.60 o 
  -1   5  21       26.14       29.48     14.25 o 
   0   5  21       64.43       72.60     18.89 o 
   1   5  21        0.18        6.01     15.13 o 
  -5   6  21       24.09       23.82     13.27 o 
  -4   6  21        3.55       -2.24     10.61 o 
  -3   6  21       51.50       41.26     15.57 o 
  -2   6  21       36.53       46.24     16.33 o 
  -1   6  21       18.77       27.05     15.02 o 
   0   6  21      153.70      182.45     25.76 o 
   1   6  21       70.86       67.05     21.21 o 
  -5   7  21       66.19       95.65     19.90 o 
  -4   7  21      188.11      173.90     25.23 o 
  -3   7  21       13.97       24.53     13.62 o 
  -2   7  21      314.36      285.32     31.19 o 
  -1   7  21        0.56        6.49     12.74 o 
   0   7  21      138.03      170.34     25.87 o 
   1   7  21        0.89       32.93     24.52 o 
  -4   8  21       83.59       74.27     18.32 o 
  -3   8  21        0.29       -3.71     10.73 o 
  -2   8  21      193.51      241.94     29.67 o 
  -1   8  21       46.46       50.66     17.27 o 
   0   8  21        8.66        0.79     16.69 o 
  -4   9  21       10.56       17.04     12.10 o 
  -3   9  21        1.08       -9.89      9.89 o 
  -2   9  21      123.46      142.98     30.55 o 
  -1   9  21        1.85        3.09     17.58 o 
  -5   0  22      376.39      364.10     49.25 o 
  -4   0  22        2.07        9.98     16.48 o 
  -3   0  22       33.21       23.93     21.21 o 
  -2   0  22      424.37      452.08     51.29 o 
  -1   0  22        0.15        3.76     15.97 o 
   0   0  22        9.24        8.07     18.39 o 
   1   0  22        4.00       21.52     19.24 o 
  -5   1  22       21.93       21.94     14.28 o 
  -4   1  22      125.30      132.61     23.12 o 
  -3   1  22       70.03       62.77     17.31 o 
  -2   1  22        0.08        0.77     10.29 o 
  -1   1  22        9.34       24.23     14.35 o 
   0   1  22       33.75       34.96     14.72 o 
   1   1  22        0.21       -4.26     11.27 o 
  -5   2  22        0.00        2.96     10.48 o 
  -4   2  22       55.28       53.00     17.55 o 
  -3   2  22      114.15      122.37     22.48 o 
  -2   2  22       95.70       85.39     18.99 o 
  -1   2  22       17.90        8.38     11.27 o 
   0   2  22        7.69       13.41     12.30 o 
  -5   3  22        8.63       13.80     12.52 o 
  -4   3  22       31.95       35.14     14.75 o 
  -3   3  22       80.68       76.97     20.25 o 
  -2   3  22      185.76      222.96     28.83 o 
  -1   3  22       10.84        2.65     10.25 o 
   0   3  22      384.03      423.67     36.21 o 
  -5   4  22       10.26        4.49     12.09 o 
  -4   4  22       33.43       28.85     15.38 o 
  -3   4  22        2.46        3.55     11.60 o 
  -2   4  22        0.75       -9.46      9.46 o 
  -1   4  22       10.44       12.75     12.82 o 
   0   4  22       14.79       27.41     14.33 o 
  -4   5  22        6.30        4.54     12.03 o 
  -3   5  22       24.56       26.32     14.97 o 
  -2   5  22      150.75      146.20     24.63 o 
  -1   5  22        2.66        5.06     12.46 o 
   0   5  22       88.83       77.56     19.65 o 
  -4   6  22      187.88      166.71     26.16 o 
  -3   6  22        1.57       -0.73     12.28 o 
  -2   6  22      212.41      231.32     30.13 o 
  -1   6  22       15.42        4.74     11.05 o 
  -2   7  22        3.14        4.42     11.62 o 
                                                 
